# Supplementary material for: The mechanism of delayed release in earthquake-induced avalanches
Source: Proc Math Phys Eng Sci. 2019 Jul 24;475(2227):20190092. doi: 10.1098/rspa.2019.0092 (PMC6694300; doi:10.1098/rspa.2019.0092)
Supplement: Data for Chandan in Fig2 [file rspa20190092supp3.gz]

Archive with 53 entries (52 files):
- DATA_Fig2_Chandan/site2-B-P3-O.kmz
- DATA_Fig2_Chandan/site-2-P1.kmz
- DATA_Fig2_Chandan/site-2-P4.kmz
- DATA_Fig2_Chandan/site-2-iso5660.kmz
- DATA_Fig2_Chandan/site-2-iso5620.kmz
- DATA_Fig2_Chandan/site2-B-P2-O.kmz
- DATA_Fig2_Chandan/site2-B-P2-E.kmz
- DATA_Fig2_Chandan/site-2-iso5610.kmz
- DATA_Fig2_Chandan/site-2-iso5560.kmz
- DATA_Fig2_Chandan/site-2-iso5820.kmz
- DATA_Fig2_Chandan/site-2-iso5670.kmz
- DATA_Fig2_Chandan/site-2-iso5510.kmz
- DATA_Fig2_Chandan/site-2-P6.kmz
- DATA_Fig2_Chandan/site-2-iso5570.kmz
- DATA_Fig2_Chandan/site-2-iso5880.kmz
- DATA_Fig2_Chandan/site-2-P4-1.kmz
- DATA_Fig2_Chandan/site-2-P3.kmz
- DATA_Fig2_Chandan
- DATA_Fig2_Chandan/site-2-P3-1.kmz
- DATA_Fig2_Chandan/site-2-iso5680.kmz
- DATA_Fig2_Chandan/site-2-iso5520.kmz
- DATA_Fig2_Chandan/site-2-iso5730.kmz
- DATA_Fig2_Chandan/site-2-iso5580bis.kmz
- DATA_Fig2_Chandan/site-2-P1S.kmz
- DATA_Fig2_Chandan/site-2-iso5630.kmz
- DATA_Fig2_Chandan/site-2-iso5580.kmz
- DATA_Fig2_Chandan/site-2-iso5790.kmz
- DATA_Fig2_Chandan/site-2-iso5540.kmz
- DATA_Fig2_Chandan/site-2-iso5690.kmz
- DATA_Fig2_Chandan/site-2-iso5530.kmz
- DATA_Fig2_Chandan/site-2-iso5800.kmz
- DATA_Fig2_Chandan/site-2-iso5640.kmz
- DATA_Fig2_Chandan/site-2-iso5590.kmz
- DATA_Fig2_Chandan/site-2-P2S.kmz
- DATA_Fig2_Chandan/site-2-P2.kmz
- DATA_Fig2_Chandan/site-2-P5.kmz
- DATA_Fig2_Chandan/site-2-iso5670bis.kmz
- DATA_Fig2_Chandan/site-2-iso5520bis.kmz
- DATA_Fig2_Chandan/site-2-iso5550bis.kmz
- DATA_Fig2_Chandan/site-2-iso5850.kmz
- DATA_Fig2_Chandan/site-2-iso5640bis.kmz
- DATA_Fig2_Chandan/site-2-iso5610bis.kmz
- DATA_Fig2_Chandan/site-2-iso5750.kmz
- DATA_Fig2_Chandan/site-2-iso5620bis.kmz
- DATA_Fig2_Chandan/site-2-P3S.kmz
- DATA_Fig2_Chandan/site-2-iso5650.kmz
- DATA_Fig2_Chandan/site2-B-P1.kmz
- DATA_Fig2_Chandan/site-2-iso5700.kmz
- DATA_Fig2_Chandan/site2-B-P4-O.kmz
- DATA_Fig2_Chandan/site-2-iso5800bis.kmz
- DATA_Fig2_Chandan/site-2-iso5600.kmz
- DATA_Fig2_Chandan/site-2-iso5550.kmz
- DATA_Fig2_Chandan/site-2-iso5760.kmz
