# Supplementary material for: The mechanism of delayed release in earthquake-induced avalanches
Source: Proc Math Phys Eng Sci. 2019 Jul 24;475(2227):20190092. doi: 10.1098/rspa.2019.0092 (PMC6694300; doi:10.1098/rspa.2019.0092)
Supplement: Data for Drass in Fig2 [file rspa20190092supp4.gz]

Archive with 36 entries (35 files):
- DATA_Fig2_Drass/site-3-iso3990.kmz
- DATA_Fig2_Drass/site-3-P4S.kmz
- DATA_Fig2_Drass/site-3-P3.kmz
- DATA_Fig2_Drass/site-3-P1-2.kmz
- DATA_Fig2_Drass/site-3-iso3830.kmz
- DATA_Fig2_Drass/site-3-iso3890.kmz
- DATA_Fig2_Drass/site-3-iso3940.kmz
- DATA_Fig2_Drass/site-3-P2S-1.kmz
- DATA_Fig2_Drass/site-3-iso3840.kmz
- DATA_Fig2_Drass
- DATA_Fig2_Drass/site-3-iso4010_NNE.kmz
- DATA_Fig2_Drass/site-3-iso3950.kmz
- DATA_Fig2_Drass/site-3-P2.kmz
- DATA_Fig2_Drass/site-3-P1-1.kmz
- DATA_Fig2_Drass/site-3-P5.kmz
- DATA_Fig2_Drass/site-3-iso3900.kmz
- DATA_Fig2_Drass/site-3-iso3850.kmz
- DATA_Fig2_Drass/site-3-P1S.kmz
- DATA_Fig2_Drass/site-3-P1S-1.kmz
- DATA_Fig2_Drass/site-3-iso3960.kmz
- DATA_Fig2_Drass/site-3-iso3860.kmz
- DATA_Fig2_Drass/site-3-iso3910.kmz
- DATA_Fig2_Drass/site-3-iso4010_SSO.kmz
- DATA_Fig2_Drass/site-3-P2S.kmz
- DATA_Fig2_Drass/site-3-iso3970.kmz
- DATA_Fig2_Drass/site-3-P1.kmz
- DATA_Fig2_Drass/site-3-P4.kmz
- DATA_Fig2_Drass/site-3-iso3870.kmz
- DATA_Fig2_Drass/site-3-iso3920.kmz
- DATA_Fig2_Drass/site-3-iso4000.kmz
- DATA_Fig2_Drass/site-3-P3S.kmz
- DATA_Fig2_Drass/site-3-iso3980.kmz
- DATA_Fig2_Drass/site-3-iso3820.kmz
- DATA_Fig2_Drass/site-3-iso3880.kmz
- DATA_Fig2_Drass/site-3-P6.kmz
- DATA_Fig2_Drass/site-3-iso3930.kmz
