# Supplementary material for: The mechanism of delayed release in earthquake-induced avalanches
Source: Proc Math Phys Eng Sci. 2019 Jul 24;475(2227):20190092. doi: 10.1098/rspa.2019.0092 (PMC6694300; doi:10.1098/rspa.2019.0092)
Supplement: Data for Rigopiano in Fig2 [file rspa20190092supp5.gz]

Archive with 58 entries (57 files):
- DATA_Fig2_Rigopiano/Iso1560.kml
- DATA_Fig2_Rigopiano/APs3.kml
- DATA_Fig2_Rigopiano/Iso1710.kml
- DATA_Fig2_Rigopiano/Iso2000.kml
- DATA_Fig2_Rigopiano/Iso1920.kml
- DATA_Fig2_Rigopiano/Iso1610.kml
- DATA_Fig2_Rigopiano
- DATA_Fig2_Rigopiano/Iso1820.kml
- DATA_Fig2_Rigopiano/Iso1770.kml
- DATA_Fig2_Rigopiano/Iso1980.kml
- DATA_Fig2_Rigopiano/Iso1580.kml
- DATA_Fig2_Rigopiano/Iso1670.kml
- DATA_Fig2_Rigopiano/Iso1880.kml
- DATA_Fig2_Rigopiano/Iso1720.kml
- DATA_Fig2_Rigopiano/Iso2010.kml
- DATA_Fig2_Rigopiano/Iso1930.kml
- DATA_Fig2_Rigopiano/APc.kml
- DATA_Fig2_Rigopiano/Iso1620.kml
- DATA_Fig2_Rigopiano/Iso1830.kml
- DATA_Fig2_Rigopiano/Iso1780.kml
- DATA_Fig2_Rigopiano/Iso1990.kml
- DATA_Fig2_Rigopiano/Iso1680.kml
- DATA_Fig2_Rigopiano/Iso1890.kml
- DATA_Fig2_Rigopiano/Iso1730.kml
- DATA_Fig2_Rigopiano/Iso2020.kml
- DATA_Fig2_Rigopiano/Iso1940.kml
- DATA_Fig2_Rigopiano/Iso1630.kml
- DATA_Fig2_Rigopiano/Iso1840.kml
- DATA_Fig2_Rigopiano/Iso1790.kml
- DATA_Fig2_Rigopiano/Iso1530.kml
- DATA_Fig2_Rigopiano/APs2.kml
- DATA_Fig2_Rigopiano/Iso1690.kml
- DATA_Fig2_Rigopiano/Iso1590.kml
- DATA_Fig2_Rigopiano/Iso1740.kml
- DATA_Fig2_Rigopiano/Iso1950.kml
- DATA_Fig2_Rigopiano/APn2.kml
- DATA_Fig2_Rigopiano/Iso1640.kml
- DATA_Fig2_Rigopiano/Iso1850.kml
- DATA_Fig2_Rigopiano/APs1.kml
- DATA_Fig2_Rigopiano/Iso1540.kml
- DATA_Fig2_Rigopiano/Iso1900.kml
- DATA_Fig2_Rigopiano/APn3.kml
- DATA_Fig2_Rigopiano/Iso1800.kml
- DATA_Fig2_Rigopiano/Iso1750.kml
- DATA_Fig2_Rigopiano/Iso1960.kml
- DATA_Fig2_Rigopiano/APn1.kml
- DATA_Fig2_Rigopiano/Iso1650.kml
- DATA_Fig2_Rigopiano/Iso1860.kml
- DATA_Fig2_Rigopiano/Iso1550.kml
- DATA_Fig2_Rigopiano/Iso1700.kml
- DATA_Fig2_Rigopiano/Iso1910.kml
- DATA_Fig2_Rigopiano/Iso1600.kml
- DATA_Fig2_Rigopiano/Iso1810.kml
- DATA_Fig2_Rigopiano/Iso1760.kml
- DATA_Fig2_Rigopiano/Iso1970.kml
- DATA_Fig2_Rigopiano/Iso1660.kml
- DATA_Fig2_Rigopiano/Iso1870.kml
- DATA_Fig2_Rigopiano/Iso1570.kml
