# Supplementary material for: The mechanism of delayed release in earthquake-induced avalanches
Source: Proc Math Phys Eng Sci. 2019 Jul 24;475(2227):20190092. doi: 10.1098/rspa.2019.0092 (PMC6694300; doi:10.1098/rspa.2019.0092)
Supplement: Data for Rigopiano in Fig2 [file rspa20190092supp5.gz › DATA_Fig2_Rigopiano/Iso1560.kml]

<?xml version="1.0" encoding="UTF-8"?>
<kml xmlns="http://www.opengis.net/kml/2.2" xmlns:gx="http://www.google.com/kml/ext/2.2" xmlns:kml="http://www.opengis.net/kml/2.2" xmlns:atom="http://www.w3.org/2005/Atom">
<Document>
	<name>Iso1560.kml</name>
	<StyleMap id="m_ylw-pushpin">
		<Pair>
			<key>normal</key>
			<styleUrl>#s_ylw-pushpin</styleUrl>
		</Pair>
		<Pair>
			<key>highlight</key>
			<styleUrl>#s_ylw-pushpin_hl</styleUrl>
		</Pair>
	</StyleMap>
	<Style id="s_ylw-pushpin_hl">
		<IconStyle>
			<scale>1.3</scale>
			<Icon>
				<href>http://maps.google.com/mapfiles/kml/pushpin/ylw-pushpin.png</href>
			</Icon>
			<hotSpot x="20" y="2" xunits="pixels" yunits="pixels"/>
		</IconStyle>
	</Style>
	<Style id="s_ylw-pushpin">
		<IconStyle>
			<scale>1.1</scale>
			<Icon>
				<href>http://maps.google.com/mapfiles/kml/pushpin/ylw-pushpin.png</href>
			</Icon>
			<hotSpot x="20" y="2" xunits="pixels" yunits="pixels"/>
		</IconStyle>
	</Style>
	<Placemark>
		<name>Iso1560</name>
		<visibility>0</visibility>
		<styleUrl>#m_ylw-pushpin</styleUrl>
		<LineString>
			<tessellate>1</tessellate>
			<coordinates>
				13.76764464549904,42.43033116083497,0 13.7676186046798,42.43016715356007,0 13.76765006757709,42.4299907212793,0 13.7677781018939,42.42986833102442,0 13.76788515213719,42.42973918012436,0 13.76794205773322,42.42955747893784,0 13.76786124156441,42.42939921738868,0 13.76774200915666,42.42920905341274,0 13.7676451799602,42.42904155518018,0 13.76759119624974,42.42885049606479,0 13.76752920553642,42.42866433040586,0 13.76742831061326,42.42846641331241,0 13.76742743091037,42.4283303794039,0 13.76745347920421,42.42826775356816,0 13.76745415949373,42.42818182309399,0 13.76740269852617,42.42804358543542,0 13.76746968409522,42.42794864915345,0 13.76760348960699,42.42784944329833,0 13.76777317776518,42.42778118321305,0 
			</coordinates>
		</LineString>
	</Placemark>
</Document>
</kml>
