# Supplementary material for: The mechanism of delayed release in earthquake-induced avalanches
Source: Proc Math Phys Eng Sci. 2019 Jul 24;475(2227):20190092. doi: 10.1098/rspa.2019.0092 (PMC6694300; doi:10.1098/rspa.2019.0092)
Supplement: Data for Rigopiano in Fig2 [file rspa20190092supp5.gz › DATA_Fig2_Rigopiano/Iso1710.kml]

<?xml version="1.0" encoding="UTF-8"?>
<kml xmlns="http://www.opengis.net/kml/2.2" xmlns:gx="http://www.google.com/kml/ext/2.2" xmlns:kml="http://www.opengis.net/kml/2.2" xmlns:atom="http://www.w3.org/2005/Atom">
<Document>
	<name>Iso1710.kml</name>
	<Style id="sh_ylw-pushpin">
		<IconStyle>
			<scale>1.3</scale>
			<Icon>
				<href>http://maps.google.com/mapfiles/kml/pushpin/ylw-pushpin.png</href>
			</Icon>
			<hotSpot x="20" y="2" xunits="pixels" yunits="pixels"/>
		</IconStyle>
	</Style>
	<StyleMap id="msn_ylw-pushpin">
		<Pair>
			<key>normal</key>
			<styleUrl>#sn_ylw-pushpin</styleUrl>
		</Pair>
		<Pair>
			<key>highlight</key>
			<styleUrl>#sh_ylw-pushpin</styleUrl>
		</Pair>
	</StyleMap>
	<Style id="sn_ylw-pushpin">
		<IconStyle>
			<scale>1.1</scale>
			<Icon>
				<href>http://maps.google.com/mapfiles/kml/pushpin/ylw-pushpin.png</href>
			</Icon>
			<hotSpot x="20" y="2" xunits="pixels" yunits="pixels"/>
		</IconStyle>
	</Style>
	<Placemark>
		<name>Iso1710</name>
		<visibility>0</visibility>
		<styleUrl>#msn_ylw-pushpin</styleUrl>
		<LineString>
			<tessellate>1</tessellate>
			<coordinates>
				13.76437149445778,42.42995070414659,0 13.7644490189851,42.42970799081419,0 13.76445713189286,42.42945323169958,0 13.76445619073507,42.4291654346337,0 13.76444762075786,42.4289189143923,0 13.76433852124314,42.42869484351927,0 13.76417895899534,42.42846342697761,0 13.76403397307394,42.42816810033023,0 13.76401324724738,42.42791745029253,0 13.76400039912897,42.42767578231315,0 13.76400889817294,42.42742652879055,0 13.76397391816903,42.42716015495009,0 13.76407102882353,42.42706268558185,0 13.76422068056758,42.42694233502245,0 13.76436636738953,42.42681184153783,0 13.76452248398486,42.42663359092712,0 13.76458960635322,42.42648848416838,0 
			</coordinates>
		</LineString>
	</Placemark>
</Document>
</kml>
