# Supplementary material for: The mechanism of delayed release in earthquake-induced avalanches
Source: Proc Math Phys Eng Sci. 2019 Jul 24;475(2227):20190092. doi: 10.1098/rspa.2019.0092 (PMC6694300; doi:10.1098/rspa.2019.0092)
Supplement: Data for Rigopiano in Fig2 [file rspa20190092supp5.gz › DATA_Fig2_Rigopiano/Iso1770.kml]

<?xml version="1.0" encoding="UTF-8"?>
<kml xmlns="http://www.opengis.net/kml/2.2" xmlns:gx="http://www.google.com/kml/ext/2.2" xmlns:kml="http://www.opengis.net/kml/2.2" xmlns:atom="http://www.w3.org/2005/Atom">
<Document>
	<name>Iso1770.kml</name>
	<StyleMap id="m_ylw-pushpin">
		<Pair>
			<key>normal</key>
			<styleUrl>#s_ylw-pushpin</styleUrl>
		</Pair>
		<Pair>
			<key>highlight</key>
			<styleUrl>#s_ylw-pushpin_hl</styleUrl>
		</Pair>
	</StyleMap>
	<Style id="s_ylw-pushpin_hl">
		<IconStyle>
			<scale>1.3</scale>
			<Icon>
				<href>http://maps.google.com/mapfiles/kml/pushpin/ylw-pushpin.png</href>
			</Icon>
			<hotSpot x="20" y="2" xunits="pixels" yunits="pixels"/>
		</IconStyle>
	</Style>
	<Style id="s_ylw-pushpin">
		<IconStyle>
			<scale>1.1</scale>
			<Icon>
				<href>http://maps.google.com/mapfiles/kml/pushpin/ylw-pushpin.png</href>
			</Icon>
			<hotSpot x="20" y="2" xunits="pixels" yunits="pixels"/>
		</IconStyle>
	</Style>
	<Placemark>
		<name>Iso1770</name>
		<visibility>0</visibility>
		<styleUrl>#m_ylw-pushpin</styleUrl>
		<LineString>
			<tessellate>1</tessellate>
			<coordinates>
				13.76304736948501,42.42963127657509,0 13.76314835166567,42.4294716635356,0 13.76317459277032,42.4292491028034,0 13.76316042716121,42.42903742641686,0 13.76312873811087,42.42884151753246,0 13.76306715914284,42.42859159077218,0 13.7629915654915,42.42833870190533,0 13.76293937707933,42.4281387767671,0 13.76290163868756,42.42792997900538,0 13.76287425616022,42.42772968112226,0 13.76287433807665,42.42746001871778,0 13.76287522509163,42.42722349886873,0 13.76283836465767,42.42693746851353,0 13.76286668040349,42.42672311700617,0 13.76299124980057,42.42656818719475,0 13.76321735194022,42.42646311490889,0 13.76334706626159,42.42626544246604,0 13.76337480539504,42.42607760944832,0 13.76333393888638,42.42578797514934,0 13.76331729035692,42.42556881210574,0 13.76325019583387,42.42538139300695,0 
			</coordinates>
		</LineString>
	</Placemark>
</Document>
</kml>
