# Supplementary material for: The mechanism of delayed release in earthquake-induced avalanches
Source: Proc Math Phys Eng Sci. 2019 Jul 24;475(2227):20190092. doi: 10.1098/rspa.2019.0092 (PMC6694300; doi:10.1098/rspa.2019.0092)
Supplement: Data for Rigopiano in Fig2 [file rspa20190092supp5.gz › DATA_Fig2_Rigopiano/Iso1720.kml]

<?xml version="1.0" encoding="UTF-8"?>
<kml xmlns="http://www.opengis.net/kml/2.2" xmlns:gx="http://www.google.com/kml/ext/2.2" xmlns:kml="http://www.opengis.net/kml/2.2" xmlns:atom="http://www.w3.org/2005/Atom">
<Document>
	<name>Iso1720.kml</name>
	<StyleMap id="m_ylw-pushpin">
		<Pair>
			<key>normal</key>
			<styleUrl>#s_ylw-pushpin</styleUrl>
		</Pair>
		<Pair>
			<key>highlight</key>
			<styleUrl>#s_ylw-pushpin_hl</styleUrl>
		</Pair>
	</StyleMap>
	<Style id="s_ylw-pushpin_hl">
		<IconStyle>
			<scale>1.3</scale>
			<Icon>
				<href>http://maps.google.com/mapfiles/kml/pushpin/ylw-pushpin.png</href>
			</Icon>
			<hotSpot x="20" y="2" xunits="pixels" yunits="pixels"/>
		</IconStyle>
	</Style>
	<Style id="s_ylw-pushpin">
		<IconStyle>
			<scale>1.1</scale>
			<Icon>
				<href>http://maps.google.com/mapfiles/kml/pushpin/ylw-pushpin.png</href>
			</Icon>
			<hotSpot x="20" y="2" xunits="pixels" yunits="pixels"/>
		</IconStyle>
	</Style>
	<Placemark>
		<name>Iso1720</name>
		<visibility>0</visibility>
		<styleUrl>#m_ylw-pushpin</styleUrl>
		<LineString>
			<tessellate>1</tessellate>
			<coordinates>
				13.76418042322085,42.429866000869,0 13.76425257247222,42.42972002631689,0 13.76426807147846,42.42954835262747,0 13.7642497802301,42.42935055410121,0 13.76425622240416,42.42917357777617,0 13.76421830188689,42.42892891478521,0 13.76416616499007,42.428725469289,0 13.76402523204899,42.42849832767434,0 13.76387359095257,42.42828254173243,0 13.76379801312987,42.42801853583715,0 13.76380576860314,42.4277505095158,0 13.76382658646129,42.42754664048466,0 13.76379966723588,42.42726208780895,0 13.763771166513,42.42711240049621,0 13.76383248556232,42.42699210692934,0 13.76403289839685,42.42688620109316,0 13.76416895284482,42.42672906698358,0 13.76430463543052,42.42651985797004,0 13.76437226821825,42.42633924626703,0 
			</coordinates>
		</LineString>
	</Placemark>
</Document>
</kml>
