# Supplementary material for: The mechanism of delayed release in earthquake-induced avalanches
Source: Proc Math Phys Eng Sci. 2019 Jul 24;475(2227):20190092. doi: 10.1098/rspa.2019.0092 (PMC6694300; doi:10.1098/rspa.2019.0092)
Supplement: Data for Rigopiano in Fig2 [file rspa20190092supp5.gz › DATA_Fig2_Rigopiano/Iso1780.kml]

<?xml version="1.0" encoding="UTF-8"?>
<kml xmlns="http://www.opengis.net/kml/2.2" xmlns:gx="http://www.google.com/kml/ext/2.2" xmlns:kml="http://www.opengis.net/kml/2.2" xmlns:atom="http://www.w3.org/2005/Atom">
<Document>
	<name>Iso1780.kml</name>
	<StyleMap id="m_ylw-pushpin">
		<Pair>
			<key>normal</key>
			<styleUrl>#s_ylw-pushpin</styleUrl>
		</Pair>
		<Pair>
			<key>highlight</key>
			<styleUrl>#s_ylw-pushpin_hl</styleUrl>
		</Pair>
	</StyleMap>
	<Style id="s_ylw-pushpin_hl">
		<IconStyle>
			<scale>1.3</scale>
			<Icon>
				<href>http://maps.google.com/mapfiles/kml/pushpin/ylw-pushpin.png</href>
			</Icon>
			<hotSpot x="20" y="2" xunits="pixels" yunits="pixels"/>
		</IconStyle>
	</Style>
	<Style id="s_ylw-pushpin">
		<IconStyle>
			<scale>1.1</scale>
			<Icon>
				<href>http://maps.google.com/mapfiles/kml/pushpin/ylw-pushpin.png</href>
			</Icon>
			<hotSpot x="20" y="2" xunits="pixels" yunits="pixels"/>
		</IconStyle>
	</Style>
	<Placemark>
		<name>Iso1780</name>
		<visibility>0</visibility>
		<styleUrl>#m_ylw-pushpin</styleUrl>
		<LineString>
			<tessellate>1</tessellate>
			<coordinates>
				13.76285093902745,42.42957043879417,0 13.76297802420016,42.42936436007174,0 13.76296238286001,42.42913835370301,0 13.76292446036291,42.42889217195102,0 13.7628739121955,42.42860359266554,0 13.7628187169114,42.42838157466103,0 13.76275378218022,42.42814128339698,0 13.76271969705522,42.4279147154561,0 13.7626834152002,42.42763089538421,0 13.76265193640789,42.42741858503127,0 13.76265518176595,42.42715663121481,0 13.76264360773508,42.42690657866684,0 13.76270466860608,42.42673643331948,0 13.76275702999062,42.42657089281676,0 13.76296011345419,42.42639745467225,0 13.76311854999006,42.42626773283207,0 13.76319065203747,42.42607564147902,0 13.76314550477421,42.42582680897564,0 13.76308581903595,42.42555952816524,0 13.76302673869366,42.42539668892359,0 
			</coordinates>
		</LineString>
	</Placemark>
</Document>
</kml>
