# Supplementary material for: The mechanism of delayed release in earthquake-induced avalanches
Source: Proc Math Phys Eng Sci. 2019 Jul 24;475(2227):20190092. doi: 10.1098/rspa.2019.0092 (PMC6694300; doi:10.1098/rspa.2019.0092)
Supplement: Data for Rigopiano in Fig2 [file rspa20190092supp5.gz › DATA_Fig2_Rigopiano/Iso1730.kml]

<?xml version="1.0" encoding="UTF-8"?>
<kml xmlns="http://www.opengis.net/kml/2.2" xmlns:gx="http://www.google.com/kml/ext/2.2" xmlns:kml="http://www.opengis.net/kml/2.2" xmlns:atom="http://www.w3.org/2005/Atom">
<Document>
	<name>Iso1730.kml</name>
	<StyleMap id="m_ylw-pushpin">
		<Pair>
			<key>normal</key>
			<styleUrl>#s_ylw-pushpin</styleUrl>
		</Pair>
		<Pair>
			<key>highlight</key>
			<styleUrl>#s_ylw-pushpin_hl</styleUrl>
		</Pair>
	</StyleMap>
	<Style id="s_ylw-pushpin_hl">
		<IconStyle>
			<scale>1.3</scale>
			<Icon>
				<href>http://maps.google.com/mapfiles/kml/pushpin/ylw-pushpin.png</href>
			</Icon>
			<hotSpot x="20" y="2" xunits="pixels" yunits="pixels"/>
		</IconStyle>
	</Style>
	<Style id="s_ylw-pushpin">
		<IconStyle>
			<scale>1.1</scale>
			<Icon>
				<href>http://maps.google.com/mapfiles/kml/pushpin/ylw-pushpin.png</href>
			</Icon>
			<hotSpot x="20" y="2" xunits="pixels" yunits="pixels"/>
		</IconStyle>
	</Style>
	<Placemark>
		<name>Iso1730</name>
		<visibility>0</visibility>
		<styleUrl>#m_ylw-pushpin</styleUrl>
		<LineString>
			<tessellate>1</tessellate>
			<coordinates>
				13.76395222929761,42.42983017338938,0 13.76405743892108,42.42960451691442,0 13.76403443910349,42.42936741020142,0 13.76403794723286,42.42912210139036,0 13.76399148860921,42.4288730096598,0 13.76391537488932,42.42866204686236,0 13.76370465227898,42.42833516259856,0 13.76359167294371,42.42803061387306,0 13.76358820577794,42.42782114327813,0 13.7636499412389,42.42756368282627,0 13.76365554873565,42.42735204278797,0 13.76356274171584,42.42712955297809,0 13.76363443547419,42.42694527476058,0 13.76381320620485,42.42686329902105,0 13.76398337588138,42.42667226003585,0 13.76410463005358,42.42646689866316,0 13.76414549994679,42.42624109260848,0 13.76417864594116,42.42603277348749,0 13.76423637974398,42.42585496487275,0 
			</coordinates>
		</LineString>
	</Placemark>
</Document>
</kml>
