# Supplementary material for: The mechanism of delayed release in earthquake-induced avalanches
Source: Proc Math Phys Eng Sci. 2019 Jul 24;475(2227):20190092. doi: 10.1098/rspa.2019.0092 (PMC6694300; doi:10.1098/rspa.2019.0092)
Supplement: Data for Rigopiano in Fig2 [file rspa20190092supp5.gz › DATA_Fig2_Rigopiano/Iso1840.kml]

<?xml version="1.0" encoding="UTF-8"?>
<kml xmlns="http://www.opengis.net/kml/2.2" xmlns:gx="http://www.google.com/kml/ext/2.2" xmlns:kml="http://www.opengis.net/kml/2.2" xmlns:atom="http://www.w3.org/2005/Atom">
<Document>
	<name>Iso1840.kml</name>
	<StyleMap id="m_ylw-pushpin">
		<Pair>
			<key>normal</key>
			<styleUrl>#s_ylw-pushpin</styleUrl>
		</Pair>
		<Pair>
			<key>highlight</key>
			<styleUrl>#s_ylw-pushpin_hl</styleUrl>
		</Pair>
	</StyleMap>
	<Style id="s_ylw-pushpin_hl">
		<IconStyle>
			<scale>1.3</scale>
			<Icon>
				<href>http://maps.google.com/mapfiles/kml/pushpin/ylw-pushpin.png</href>
			</Icon>
			<hotSpot x="20" y="2" xunits="pixels" yunits="pixels"/>
		</IconStyle>
	</Style>
	<Style id="s_ylw-pushpin">
		<IconStyle>
			<scale>1.1</scale>
			<Icon>
				<href>http://maps.google.com/mapfiles/kml/pushpin/ylw-pushpin.png</href>
			</Icon>
			<hotSpot x="20" y="2" xunits="pixels" yunits="pixels"/>
		</IconStyle>
	</Style>
	<Placemark>
		<name>Iso1840</name>
		<visibility>0</visibility>
		<styleUrl>#m_ylw-pushpin</styleUrl>
		<LineString>
			<tessellate>1</tessellate>
			<coordinates>
				13.76183321641791,42.42930024821266,0 13.76180043888997,42.42896958921554,0 13.76175878584742,42.42859625238479,0 13.76174179655353,42.42818874805359,0 13.76174928486474,42.42779449186961,0 13.76171822980162,42.42751811000928,0 13.76164890723319,42.42723360528333,0 13.76160576808929,42.42689371533764,0 13.76159955082681,42.42658783611715,0 13.7617439478536,42.4261798388556,0 13.76195519487566,42.42579711098972,0 13.76196608524283,42.42550892177427,0 13.76187504153348,42.42529677155979,0 
			</coordinates>
		</LineString>
	</Placemark>
</Document>
</kml>
