# Supplementary material for: The mechanism of delayed release in earthquake-induced avalanches
Source: Proc Math Phys Eng Sci. 2019 Jul 24;475(2227):20190092. doi: 10.1098/rspa.2019.0092 (PMC6694300; doi:10.1098/rspa.2019.0092)
Supplement: Data for Rigopiano in Fig2 [file rspa20190092supp5.gz › DATA_Fig2_Rigopiano/Iso1530.kml]

<?xml version="1.0" encoding="UTF-8"?>
<kml xmlns="http://www.opengis.net/kml/2.2" xmlns:gx="http://www.google.com/kml/ext/2.2" xmlns:kml="http://www.opengis.net/kml/2.2" xmlns:atom="http://www.w3.org/2005/Atom">
<Document>
	<name>Iso1530.kml</name>
	<StyleMap id="m_ylw-pushpin">
		<Pair>
			<key>normal</key>
			<styleUrl>#s_ylw-pushpin</styleUrl>
		</Pair>
		<Pair>
			<key>highlight</key>
			<styleUrl>#s_ylw-pushpin_hl</styleUrl>
		</Pair>
	</StyleMap>
	<Style id="s_ylw-pushpin_hl">
		<IconStyle>
			<scale>1.3</scale>
			<Icon>
				<href>http://maps.google.com/mapfiles/kml/pushpin/ylw-pushpin.png</href>
			</Icon>
			<hotSpot x="20" y="2" xunits="pixels" yunits="pixels"/>
		</IconStyle>
	</Style>
	<Style id="s_ylw-pushpin">
		<IconStyle>
			<scale>1.1</scale>
			<Icon>
				<href>http://maps.google.com/mapfiles/kml/pushpin/ylw-pushpin.png</href>
			</Icon>
			<hotSpot x="20" y="2" xunits="pixels" yunits="pixels"/>
		</IconStyle>
	</Style>
	<Placemark>
		<name>Iso1530</name>
		<visibility>0</visibility>
		<styleUrl>#m_ylw-pushpin</styleUrl>
		<LineString>
			<tessellate>1</tessellate>
			<coordinates>
				13.76891600331495,42.4302553192573,0 13.76920780502552,42.43010510648482,0 13.7691606502016,42.42985082051689,0 13.76893142255999,42.42962488671299,0 13.76867462615705,42.42933055129968,0 13.76845698903664,42.42910576022011,0 13.76819977931678,42.42897394646427,0 13.76815081756021,42.4288485254845,0 13.76815965252633,42.42867158536973,0 13.76818399936675,42.42845946046353,0 13.76819838009658,42.42832937628763,0 13.7682273340206,42.42816457238726,0 13.76831044749364,42.42806644538575,0 13.76848382480427,42.42797169841592,0 13.76874589771436,42.42792199329602,0 
			</coordinates>
		</LineString>
	</Placemark>
</Document>
</kml>
