# Supplementary material for: The mechanism of delayed release in earthquake-induced avalanches
Source: Proc Math Phys Eng Sci. 2019 Jul 24;475(2227):20190092. doi: 10.1098/rspa.2019.0092 (PMC6694300; doi:10.1098/rspa.2019.0092)
Supplement: Data for Rigopiano in Fig2 [file rspa20190092supp5.gz › DATA_Fig2_Rigopiano/Iso1690.kml]

<?xml version="1.0" encoding="UTF-8"?>
<kml xmlns="http://www.opengis.net/kml/2.2" xmlns:gx="http://www.google.com/kml/ext/2.2" xmlns:kml="http://www.opengis.net/kml/2.2" xmlns:atom="http://www.w3.org/2005/Atom">
<Document>
	<name>Iso1690.kml</name>
	<StyleMap id="m_ylw-pushpin">
		<Pair>
			<key>normal</key>
			<styleUrl>#s_ylw-pushpin</styleUrl>
		</Pair>
		<Pair>
			<key>highlight</key>
			<styleUrl>#s_ylw-pushpin_hl</styleUrl>
		</Pair>
	</StyleMap>
	<Style id="s_ylw-pushpin_hl">
		<IconStyle>
			<scale>1.3</scale>
			<Icon>
				<href>http://maps.google.com/mapfiles/kml/pushpin/ylw-pushpin.png</href>
			</Icon>
			<hotSpot x="20" y="2" xunits="pixels" yunits="pixels"/>
		</IconStyle>
	</Style>
	<Style id="s_ylw-pushpin">
		<IconStyle>
			<scale>1.1</scale>
			<Icon>
				<href>http://maps.google.com/mapfiles/kml/pushpin/ylw-pushpin.png</href>
			</Icon>
			<hotSpot x="20" y="2" xunits="pixels" yunits="pixels"/>
		</IconStyle>
	</Style>
	<Placemark>
		<name>Iso1690</name>
		<visibility>0</visibility>
		<styleUrl>#m_ylw-pushpin</styleUrl>
		<LineString>
			<tessellate>1</tessellate>
			<coordinates>
				13.7647582863381,42.4300701353049,0 13.7648301031018,42.42981282412746,0 13.76482854171556,42.42956515007336,0 13.76486100143221,42.42934188698479,0 13.76486913320811,42.42908262397367,0 13.76483297393347,42.42887723549662,0 13.76473769929895,42.42864876738994,0 13.76454517795296,42.42840946919451,0 13.76446258844046,42.42819753979362,0 13.76442638259108,42.42802575112903,0 13.7644022564931,42.4277995523673,0 13.76439882670536,42.42756492553733,0 13.76440722640956,42.4273540295705,0 13.76440422488381,42.4272290872069,0 13.7644444594849,42.42711553725462,0 13.76455040732672,42.4270184616738,0 13.76486860518041,42.42695622867931,0 13.76511864340537,42.42683432838796,0 13.76513904871735,42.4267069721359,0 
			</coordinates>
		</LineString>
	</Placemark>
</Document>
</kml>
