# Supplementary material for: The mechanism of delayed release in earthquake-induced avalanches
Source: Proc Math Phys Eng Sci. 2019 Jul 24;475(2227):20190092. doi: 10.1098/rspa.2019.0092 (PMC6694300; doi:10.1098/rspa.2019.0092)
Supplement: Data for Rigopiano in Fig2 [file rspa20190092supp5.gz › DATA_Fig2_Rigopiano/Iso1590.kml]

<?xml version="1.0" encoding="UTF-8"?>
<kml xmlns="http://www.opengis.net/kml/2.2" xmlns:gx="http://www.google.com/kml/ext/2.2" xmlns:kml="http://www.opengis.net/kml/2.2" xmlns:atom="http://www.w3.org/2005/Atom">
<Document>
	<name>Iso1590.kml</name>
	<StyleMap id="m_ylw-pushpin">
		<Pair>
			<key>normal</key>
			<styleUrl>#s_ylw-pushpin</styleUrl>
		</Pair>
		<Pair>
			<key>highlight</key>
			<styleUrl>#s_ylw-pushpin_hl</styleUrl>
		</Pair>
	</StyleMap>
	<Style id="s_ylw-pushpin_hl">
		<IconStyle>
			<scale>1.3</scale>
			<Icon>
				<href>http://maps.google.com/mapfiles/kml/pushpin/ylw-pushpin.png</href>
			</Icon>
			<hotSpot x="20" y="2" xunits="pixels" yunits="pixels"/>
		</IconStyle>
	</Style>
	<Style id="s_ylw-pushpin">
		<IconStyle>
			<scale>1.1</scale>
			<Icon>
				<href>http://maps.google.com/mapfiles/kml/pushpin/ylw-pushpin.png</href>
			</Icon>
			<hotSpot x="20" y="2" xunits="pixels" yunits="pixels"/>
		</IconStyle>
	</Style>
	<Placemark>
		<name>Iso1590</name>
		<visibility>0</visibility>
		<styleUrl>#m_ylw-pushpin</styleUrl>
		<LineString>
			<tessellate>1</tessellate>
			<coordinates>
				13.76689856917243,42.43046613104702,0 13.766963007526,42.4302763761832,0 13.7670137516567,42.43010324901515,0 13.76699475331618,42.42985199150278,0 13.76704987813888,42.42969052415172,0 13.76716454812229,42.42951985153321,0 13.76716056418479,42.42929744476049,0 13.76704637690226,42.42908044540039,0 13.76697931608372,42.42887564646259,0 13.76692211198533,42.42863852638219,0 13.76671154098011,42.42835654852733,0 13.76661181047384,42.42814537019558,0 13.76653320718344,42.42803260007162,0 13.76651841212936,42.42794662511002,0 13.7665883333933,42.427873361129,0 13.76670464226917,42.42780877028137,0 13.76689660481599,42.42775792313319,0 13.76709168159702,42.42768825567034,0 13.76723466587138,42.42761703046818,0 
			</coordinates>
		</LineString>
	</Placemark>
</Document>
</kml>
