# Supplementary material for: The mechanism of delayed release in earthquake-induced avalanches
Source: Proc Math Phys Eng Sci. 2019 Jul 24;475(2227):20190092. doi: 10.1098/rspa.2019.0092 (PMC6694300; doi:10.1098/rspa.2019.0092)
Supplement: Data for Rigopiano in Fig2 [file rspa20190092supp5.gz › DATA_Fig2_Rigopiano/Iso1740.kml]

<?xml version="1.0" encoding="UTF-8"?>
<kml xmlns="http://www.opengis.net/kml/2.2" xmlns:gx="http://www.google.com/kml/ext/2.2" xmlns:kml="http://www.opengis.net/kml/2.2" xmlns:atom="http://www.w3.org/2005/Atom">
<Document>
	<name>Iso1740.kml</name>
	<StyleMap id="m_ylw-pushpin">
		<Pair>
			<key>normal</key>
			<styleUrl>#s_ylw-pushpin</styleUrl>
		</Pair>
		<Pair>
			<key>highlight</key>
			<styleUrl>#s_ylw-pushpin_hl</styleUrl>
		</Pair>
	</StyleMap>
	<Style id="s_ylw-pushpin_hl">
		<IconStyle>
			<scale>1.3</scale>
			<Icon>
				<href>http://maps.google.com/mapfiles/kml/pushpin/ylw-pushpin.png</href>
			</Icon>
			<hotSpot x="20" y="2" xunits="pixels" yunits="pixels"/>
		</IconStyle>
	</Style>
	<Style id="s_ylw-pushpin">
		<IconStyle>
			<scale>1.1</scale>
			<Icon>
				<href>http://maps.google.com/mapfiles/kml/pushpin/ylw-pushpin.png</href>
			</Icon>
			<hotSpot x="20" y="2" xunits="pixels" yunits="pixels"/>
		</IconStyle>
	</Style>
	<Placemark>
		<name>Iso1740</name>
		<visibility>0</visibility>
		<styleUrl>#m_ylw-pushpin</styleUrl>
		<LineString>
			<tessellate>1</tessellate>
			<coordinates>
				13.76366824077095,42.42980211316601,0 13.7638179086291,42.42954769712767,0 13.76379641109765,42.42927032775282,0 13.76378406820979,42.42899527212094,0 13.76373413354609,42.42877034611775,0 13.76361592244482,42.42851543457051,0 13.76344478899211,42.42819926917539,0 13.76339465125691,42.42794606695299,0 13.76340323148991,42.42776026594425,0 13.76344671257936,42.42746499095527,0 13.76341758274716,42.42722082275253,0 13.7633583506927,42.42697788118093,0 13.76346017584726,42.42686691554598,0 13.76363384691323,42.42681339559933,0 13.76376268107871,42.42667811673668,0 13.76388402813795,42.42649987510689,0 13.76396815669197,42.42628351050471,0 13.76397894676397,42.42603499922547,0 13.7639967139859,42.42584829833361,0 13.7640176864538,42.42560067824,0 
			</coordinates>
		</LineString>
	</Placemark>
</Document>
</kml>
