# Supplementary material for: The mechanism of delayed release in earthquake-induced avalanches
Source: Proc Math Phys Eng Sci. 2019 Jul 24;475(2227):20190092. doi: 10.1098/rspa.2019.0092 (PMC6694300; doi:10.1098/rspa.2019.0092)
Supplement: Data for Rigopiano in Fig2 [file rspa20190092supp5.gz › DATA_Fig2_Rigopiano/APn3.kml]

<?xml version="1.0" encoding="UTF-8"?>
<kml xmlns="http://www.opengis.net/kml/2.2" xmlns:gx="http://www.google.com/kml/ext/2.2" xmlns:kml="http://www.opengis.net/kml/2.2" xmlns:atom="http://www.w3.org/2005/Atom">
<Document>
	<name>APn3.kml</name>
	<Style id="sh_ylw-pushpin2">
		<IconStyle>
			<scale>1.3</scale>
			<Icon>
				<href>http://maps.google.com/mapfiles/kml/pushpin/ylw-pushpin.png</href>
			</Icon>
			<hotSpot x="20" y="2" xunits="pixels" yunits="pixels"/>
		</IconStyle>
		<LineStyle>
			<color>ffffaa00</color>
		</LineStyle>
	</Style>
	<Style id="sn_ylw-pushpin2">
		<IconStyle>
			<scale>1.1</scale>
			<Icon>
				<href>http://maps.google.com/mapfiles/kml/pushpin/ylw-pushpin.png</href>
			</Icon>
			<hotSpot x="20" y="2" xunits="pixels" yunits="pixels"/>
		</IconStyle>
		<LineStyle>
			<color>ffffaa00</color>
		</LineStyle>
	</Style>
	<StyleMap id="msn_ylw-pushpin4">
		<Pair>
			<key>normal</key>
			<styleUrl>#sn_ylw-pushpin2</styleUrl>
		</Pair>
		<Pair>
			<key>highlight</key>
			<styleUrl>#sh_ylw-pushpin2</styleUrl>
		</Pair>
	</StyleMap>
	<Placemark>
		<name>APn3</name>
		<styleUrl>#msn_ylw-pushpin4</styleUrl>
		<LineString>
			<tessellate>1</tessellate>
			<coordinates>
				13.76091844466939,42.4290557792447,0 13.76184453994144,42.42902432464863,0 13.76271776083076,42.42896371556095,0 13.76360162117438,42.42893205503779,0 13.76442770701003,42.42892040587356,0 13.76653916627658,42.42892884323891,0 13.76706453889717,42.42892554428997,0 13.76731174953075,42.42891094960272,0 13.76793499931162,42.42887216424609,0 13.76843405460051,42.4288427638012,0 
			</coordinates>
		</LineString>
	</Placemark>
</Document>
</kml>
