# Supplementary material for: The mechanism of delayed release in earthquake-induced avalanches
Source: Proc Math Phys Eng Sci. 2019 Jul 24;475(2227):20190092. doi: 10.1098/rspa.2019.0092 (PMC6694300; doi:10.1098/rspa.2019.0092)
Supplement: Data for Rigopiano in Fig2 [file rspa20190092supp5.gz › DATA_Fig2_Rigopiano/Iso1750.kml]

<?xml version="1.0" encoding="UTF-8"?>
<kml xmlns="http://www.opengis.net/kml/2.2" xmlns:gx="http://www.google.com/kml/ext/2.2" xmlns:kml="http://www.opengis.net/kml/2.2" xmlns:atom="http://www.w3.org/2005/Atom">
<Document>
	<name>Iso1750.kml</name>
	<StyleMap id="m_ylw-pushpin">
		<Pair>
			<key>normal</key>
			<styleUrl>#s_ylw-pushpin</styleUrl>
		</Pair>
		<Pair>
			<key>highlight</key>
			<styleUrl>#s_ylw-pushpin_hl</styleUrl>
		</Pair>
	</StyleMap>
	<Style id="s_ylw-pushpin_hl">
		<IconStyle>
			<scale>1.3</scale>
			<Icon>
				<href>http://maps.google.com/mapfiles/kml/pushpin/ylw-pushpin.png</href>
			</Icon>
			<hotSpot x="20" y="2" xunits="pixels" yunits="pixels"/>
		</IconStyle>
	</Style>
	<Style id="s_ylw-pushpin">
		<IconStyle>
			<scale>1.1</scale>
			<Icon>
				<href>http://maps.google.com/mapfiles/kml/pushpin/ylw-pushpin.png</href>
			</Icon>
			<hotSpot x="20" y="2" xunits="pixels" yunits="pixels"/>
		</IconStyle>
	</Style>
	<Placemark>
		<name>Iso1750</name>
		<visibility>0</visibility>
		<styleUrl>#m_ylw-pushpin</styleUrl>
		<LineString>
			<tessellate>1</tessellate>
			<coordinates>
				13.76344951384226,42.42974711083855,0 13.76358199278019,42.42955788908665,0 13.76358258111021,42.42927462381052,0 13.76357158245756,42.42901346973625,0 13.76352468621217,42.42876863498675,0 13.76339865217445,42.42840563642704,0 13.76327880191709,42.42815402871479,0 13.76324120062743,42.42785030151148,0 13.76326146934827,42.42759838539883,0 13.76327499843722,42.42732917877247,0 13.7631906696049,42.42701160789512,0 13.76325102882498,42.42682142885785,0 13.76348106412203,42.42672063036328,0 13.76363958820993,42.42655100769878,0 13.76375051108561,42.42635657468772,0 13.76375783359997,42.42610665737923,0 13.76375390198712,42.42589885846995,0 13.76377585204225,42.42569018360055,0 13.76376474973134,42.42552442021248,0 
			</coordinates>
		</LineString>
	</Placemark>
</Document>
</kml>
