# Supplementary material for: The mechanism of delayed release in earthquake-induced avalanches
Source: Proc Math Phys Eng Sci. 2019 Jul 24;475(2227):20190092. doi: 10.1098/rspa.2019.0092 (PMC6694300; doi:10.1098/rspa.2019.0092)
Supplement: Data for Rigopiano in Fig2 [file rspa20190092supp5.gz › DATA_Fig2_Rigopiano/Iso1650.kml]

<?xml version="1.0" encoding="UTF-8"?>
<kml xmlns="http://www.opengis.net/kml/2.2" xmlns:gx="http://www.google.com/kml/ext/2.2" xmlns:kml="http://www.opengis.net/kml/2.2" xmlns:atom="http://www.w3.org/2005/Atom">
<Document>
	<name>Iso1650.kml</name>
	<StyleMap id="m_ylw-pushpin">
		<Pair>
			<key>normal</key>
			<styleUrl>#s_ylw-pushpin</styleUrl>
		</Pair>
		<Pair>
			<key>highlight</key>
			<styleUrl>#s_ylw-pushpin_hl</styleUrl>
		</Pair>
	</StyleMap>
	<Style id="s_ylw-pushpin_hl">
		<IconStyle>
			<scale>1.3</scale>
			<Icon>
				<href>http://maps.google.com/mapfiles/kml/pushpin/ylw-pushpin.png</href>
			</Icon>
			<hotSpot x="20" y="2" xunits="pixels" yunits="pixels"/>
		</IconStyle>
	</Style>
	<Style id="s_ylw-pushpin">
		<IconStyle>
			<scale>1.1</scale>
			<Icon>
				<href>http://maps.google.com/mapfiles/kml/pushpin/ylw-pushpin.png</href>
			</Icon>
			<hotSpot x="20" y="2" xunits="pixels" yunits="pixels"/>
		</IconStyle>
	</Style>
	<Placemark>
		<name>Iso1650</name>
		<visibility>0</visibility>
		<styleUrl>#m_ylw-pushpin</styleUrl>
		<LineString>
			<tessellate>1</tessellate>
			<coordinates>
				13.76553563520526,42.43023564726374,0 13.7657004581446,42.43000215000675,0 13.76569030903039,42.42977884019342,0 13.76570572244,42.429567625262,0 13.76576667619388,42.42932096577498,0 13.76575898783433,42.42908335827574,0 13.76569477896387,42.42882343556141,0 13.76559346370373,42.4286161685619,0 13.76534317131563,42.42835533563926,0 13.76521516703928,42.42809096527768,0 13.76518117690519,42.42786489018099,0 13.76520437493277,42.4276718052981,0 13.76530962957409,42.42750926468354,0 13.76542886226791,42.42739462328036,0 13.76558593953296,42.42733517300709,0 13.76575167457953,42.42722388402437,0 13.7658780922005,42.42709416888691,0 13.76600043915383,42.42697566372446,0 13.76615674753615,42.42679191042259,0 
			</coordinates>
		</LineString>
	</Placemark>
</Document>
</kml>
