# Supplementary material for: The mechanism of delayed release in earthquake-induced avalanches
Source: Proc Math Phys Eng Sci. 2019 Jul 24;475(2227):20190092. doi: 10.1098/rspa.2019.0092 (PMC6694300; doi:10.1098/rspa.2019.0092)
Supplement: Data for Rigopiano in Fig2 [file rspa20190092supp5.gz › DATA_Fig2_Rigopiano/Iso1810.kml]

<?xml version="1.0" encoding="UTF-8"?>
<kml xmlns="http://www.opengis.net/kml/2.2" xmlns:gx="http://www.google.com/kml/ext/2.2" xmlns:kml="http://www.opengis.net/kml/2.2" xmlns:atom="http://www.w3.org/2005/Atom">
<Document>
	<name>Iso1810.kml</name>
	<StyleMap id="m_ylw-pushpin">
		<Pair>
			<key>normal</key>
			<styleUrl>#s_ylw-pushpin</styleUrl>
		</Pair>
		<Pair>
			<key>highlight</key>
			<styleUrl>#s_ylw-pushpin_hl</styleUrl>
		</Pair>
	</StyleMap>
	<Style id="s_ylw-pushpin_hl">
		<IconStyle>
			<scale>1.3</scale>
			<Icon>
				<href>http://maps.google.com/mapfiles/kml/pushpin/ylw-pushpin.png</href>
			</Icon>
			<hotSpot x="20" y="2" xunits="pixels" yunits="pixels"/>
		</IconStyle>
	</Style>
	<Style id="s_ylw-pushpin">
		<IconStyle>
			<scale>1.1</scale>
			<Icon>
				<href>http://maps.google.com/mapfiles/kml/pushpin/ylw-pushpin.png</href>
			</Icon>
			<hotSpot x="20" y="2" xunits="pixels" yunits="pixels"/>
		</IconStyle>
	</Style>
	<Placemark>
		<name>Iso1810</name>
		<visibility>0</visibility>
		<styleUrl>#m_ylw-pushpin</styleUrl>
		<LineString>
			<tessellate>1</tessellate>
			<coordinates>
				13.76227672096403,42.42945214395074,0 13.76239327616243,42.42917729234662,0 13.76233716603506,42.42889340010279,0 13.76230970422398,42.4286512158365,0 13.76227678702781,42.42842342006485,0 13.76220783734119,42.42808515810129,0 13.76219984750028,42.42784289301137,0 13.76215633063918,42.42752955889487,0 13.76206332554538,42.4272041570806,0 13.76210506092535,42.42691549932077,0 13.76212770879951,42.42669959611639,0 13.76222469396115,42.42652150995352,0 13.76232249129466,42.42633159693565,0 13.76249948316244,42.42602955336524,0 13.76257866330854,42.42581929725351,0 13.76249590275943,42.4255466583251,0 13.7624140657239,42.42533053684671,0 
			</coordinates>
		</LineString>
	</Placemark>
</Document>
</kml>
