# Supplementary material for: The mechanism of delayed release in earthquake-induced avalanches
Source: Proc Math Phys Eng Sci. 2019 Jul 24;475(2227):20190092. doi: 10.1098/rspa.2019.0092 (PMC6694300; doi:10.1098/rspa.2019.0092)
Supplement: Data for Rigopiano in Fig2 [file rspa20190092supp5.gz › DATA_Fig2_Rigopiano/Iso1760.kml]

<?xml version="1.0" encoding="UTF-8"?>
<kml xmlns="http://www.opengis.net/kml/2.2" xmlns:gx="http://www.google.com/kml/ext/2.2" xmlns:kml="http://www.opengis.net/kml/2.2" xmlns:atom="http://www.w3.org/2005/Atom">
<Document>
	<name>Iso1760.kml</name>
	<StyleMap id="m_ylw-pushpin">
		<Pair>
			<key>normal</key>
			<styleUrl>#s_ylw-pushpin</styleUrl>
		</Pair>
		<Pair>
			<key>highlight</key>
			<styleUrl>#s_ylw-pushpin_hl</styleUrl>
		</Pair>
	</StyleMap>
	<Style id="s_ylw-pushpin_hl">
		<IconStyle>
			<scale>1.3</scale>
			<Icon>
				<href>http://maps.google.com/mapfiles/kml/pushpin/ylw-pushpin.png</href>
			</Icon>
			<hotSpot x="20" y="2" xunits="pixels" yunits="pixels"/>
		</IconStyle>
	</Style>
	<Style id="s_ylw-pushpin">
		<IconStyle>
			<scale>1.1</scale>
			<Icon>
				<href>http://maps.google.com/mapfiles/kml/pushpin/ylw-pushpin.png</href>
			</Icon>
			<hotSpot x="20" y="2" xunits="pixels" yunits="pixels"/>
		</IconStyle>
	</Style>
	<Placemark>
		<name>Iso1760</name>
		<visibility>0</visibility>
		<styleUrl>#m_ylw-pushpin</styleUrl>
		<LineString>
			<tessellate>1</tessellate>
			<coordinates>
				13.76323155882269,42.42968793182929,0 13.76334900406035,42.42949424230522,0 13.76335992841615,42.42927068121131,0 13.76335056518132,42.4290460165343,0 13.76332758884017,42.4288373259822,0 13.76327538779674,42.42863312189684,0 13.76321847278648,42.42837103479104,0 13.7631023357416,42.42809121738803,0 13.76307134236281,42.42783019548023,0 13.7630682865623,42.4275265191595,0 13.76304741844635,42.42727516478748,0 13.76301462144235,42.42698328413023,0 13.76305404616078,42.42678412297726,0 13.76316854363353,42.42664776187807,0 13.7634319956122,42.42655105443817,0 13.76355715666918,42.4263645472964,0 13.76356595148455,42.42606851507274,0 13.76354275111617,42.42580105744096,0 13.76356498307924,42.42560446182776,0 13.76353001915092,42.42546826605467,0 
			</coordinates>
		</LineString>
	</Placemark>
</Document>
</kml>
