# Supplementary material for: The mechanism of delayed release in earthquake-induced avalanches
Source: Proc Math Phys Eng Sci. 2019 Jul 24;475(2227):20190092. doi: 10.1098/rspa.2019.0092 (PMC6694300; doi:10.1098/rspa.2019.0092)
Supplement: Data for Rigopiano in Fig2 [file rspa20190092supp5.gz › DATA_Fig2_Rigopiano/Iso1660.kml]

<?xml version="1.0" encoding="UTF-8"?>
<kml xmlns="http://www.opengis.net/kml/2.2" xmlns:gx="http://www.google.com/kml/ext/2.2" xmlns:kml="http://www.opengis.net/kml/2.2" xmlns:atom="http://www.w3.org/2005/Atom">
<Document>
	<name>Iso1660.kml</name>
	<StyleMap id="m_ylw-pushpin">
		<Pair>
			<key>normal</key>
			<styleUrl>#s_ylw-pushpin</styleUrl>
		</Pair>
		<Pair>
			<key>highlight</key>
			<styleUrl>#s_ylw-pushpin_hl</styleUrl>
		</Pair>
	</StyleMap>
	<Style id="s_ylw-pushpin_hl">
		<IconStyle>
			<scale>1.3</scale>
			<Icon>
				<href>http://maps.google.com/mapfiles/kml/pushpin/ylw-pushpin.png</href>
			</Icon>
			<hotSpot x="20" y="2" xunits="pixels" yunits="pixels"/>
		</IconStyle>
	</Style>
	<Style id="s_ylw-pushpin">
		<IconStyle>
			<scale>1.1</scale>
			<Icon>
				<href>http://maps.google.com/mapfiles/kml/pushpin/ylw-pushpin.png</href>
			</Icon>
			<hotSpot x="20" y="2" xunits="pixels" yunits="pixels"/>
		</IconStyle>
	</Style>
	<Placemark>
		<name>Iso1660</name>
		<visibility>0</visibility>
		<styleUrl>#m_ylw-pushpin</styleUrl>
		<LineString>
			<tessellate>1</tessellate>
			<coordinates>
				13.76534059514592,42.4301865028479,0 13.76548998348807,42.42994082532077,0 13.76545688231239,42.42968282295001,0 13.76552422228579,42.42941574381015,0 13.76555920978177,42.42919484396948,0 13.76548782996785,42.42895527772266,0 13.76540455116462,42.42868925266724,0 13.76524530294097,42.42848989584164,0 13.76510735692498,42.42825857733498,0 13.76499132819979,42.42800585361992,0 13.76497171538054,42.42772637039403,0 13.7650434534901,42.42749946415763,0 13.76515143255211,42.4273260873581,0 13.76547406778124,42.42723033682714,0 13.76567972648175,42.42707692694448,0 13.76576904449,42.42694809196919,0 13.76583424078256,42.42679150389827,0 
			</coordinates>
		</LineString>
	</Placemark>
</Document>
</kml>
