# Supplementary material for: The mechanism of delayed release in earthquake-induced avalanches
Source: Proc Math Phys Eng Sci. 2019 Jul 24;475(2227):20190092. doi: 10.1098/rspa.2019.0092 (PMC6694300; doi:10.1098/rspa.2019.0092)
Supplement: Data in Fig3B [file rspa20190092supp8.xlsx]

## Sheet: Fukuzawa and Narita (1993)
Strain rate	Peak shear stress
[s-1]	[kPa]
7.87e-06	9.66258
9.79e-06	10.2147
1.35e-05	10.6442
1.66e-05	12.0245
2.13e-05	12.4847
2.73e-05	11.7485
3.39e-05	12.1472
4.53e-05	12.8834
5.56e-05	12.9755
6.83e-05	13.2515
9.65e-05	15
0.00011	12.9448
0.000122	12.3926
0.000141	12.546

## Sheet: Fohn and Componovo (1997)
Strain rate	Peak shear stress
[s-1]	[kPa]
0.0118672	1.4511
0.0118672	1.40063
0.0138441	0.252366
0.0178973	0.921136
0.0170013	1.66562
0.0239432	1.18612
0.0256402	1.61514
0.0256402	1.88013
0.0289046	1.53943
0.0309533	2.27129
0.0337195	1.60252
0.0337195	1.28707
0.0428519	1.47634
0.0428519	0.883281
0.0451102	1.62776
0.0491417	0.44164
0.0526247	0.51735
0.0508534	1.60252
0.0508534	1.62776
0.0508534	2.15773
0.0603489	1.77918
0.0646262	0.731861
0.0704018	1.28707
0.0704018	2.11987
0.0692068	2.23344
0.0753917	1.38801
0.0753917	1.5142
0.0766935	3.01577
0.0780177	2.2082
0.0780177	1.28707
0.0807353	0.643533
0.0879504	0.416404
0.0864576	0.845426
0.0864576	1.82965
0.08499	2.43533
0.0894691	3.26814
0.0925855	2.11987
0.0974648	2.29653
0.0958104	2.6877
0.10086	1.52681
0.11177	1.19874
0.11177	1.41325
0.11177	2.00631
0.11177	2.27129
0.11177	2.37224
0.11177	2.4858
0.11177	2.67508
0.123862	2.78864
0.121759	1.4511
0.121759	1.08517
0.132641	1.50158
0.132641	2.29653
0.142042	2.0694
0.154736	2.01893
0.154736	1.89274
0.152109	1.40063
0.162891	1.72871
0.162891	1.82965
0.162891	2.28391
0.174436	2.14511
0.174436	1.71609
0.174436	0.757098
0.174436	0.694006
0.203493	1.52681
0.203493	1.95584
0.203493	2.00631
0.203493	2.29653
0.254217	0.870662
0.254217	1.37539
0.249902	3.04101
0.281718	2.44795
0.286582	2.59937

## Sheet: Schweizer (1998)
Strain rate	Peak shear stress
[s-1]	[kPa]
0.00027	4.83784
7e-05	8.19048
8.6e-05	8.17204
8.6e-05	6.29032
8.6e-05	5.5914
8.36e-05	5.94714
8.36e-05	5.28634
8.6e-05	5.28634
0.00014	7.04846
0.000144	7.04846
0.000157	7.40088
0.000263	7.35683
0.000295	6.29956
0.000176	5.59471
0.000263	5.63877
0.000263	5.59471
0.000271	4.62555
0.00051	5.06608
0.000555	5.02203
0.000481	4.22907
0.000351	3.17181
0.000405	2.77533
0.000719	3.48018
0.000699	2.90749
0.0032	2.15859
0.0017	1.5859
0.00824	1.10132
0.00735	0.881057
0.0032	0.30837

## Sheet: Nakamura et al. (2010)
Strain rate	Peak shear stress
[s-1]	[kPa]
0.000285249	0.806452
0.00043832	0.870968
0.000520497	1.54839
0.000567194	3.32258
0.000799807	1.90323
0.000871562	1.6129
0.00129402	4.58065
0.00173303	2.35484
0.00198842	4.90323
0.00285249	6.03226
0.00485923	7.64516
0.00074668	3.48387
0.00101733	3.51613
0.0012503	3.58065
0.00136247	2.93548
0.00138609	2.67742
0.00220437	2.22581
0.00477644	4.51613
0.00902036	4

## Sheet: Reiweger (2011)
Strain rate	Peak shear stress
[s-1]	[kPa]
0.000601266	2.12073
0.00085443	2.12073
0.000506329	2.4147
0.000917722	2.51969
0.000601266	2.91864
0.000886076	3.77953
0.00123418	5.71129
0.00136076	5.64829
0.00132911	6.74016
0.00167722	7.2021
0.00132911	7.62205
0.00253165	1.32283
0.00297468	0.965879
0.00477848	0.608924
0.005	1.21785
0.00556962	0.48294
0.00838608	1.02887
0.00958861	1.13386
0.00955696	2.4357
0.0100316	2.01575
0.0112975	1.42782
0.0127848	1.72178

## Sheet: McClung (1977)
Strain rate	Peak shear stress	Standard deviation
[s-1]	[kPa]	[kPa]
2.0934e-06	4.26667	2.33577
1.17552e-05	10.8882	2.09589
0.000144122	9.85	0.131139
