# Supplementary material for: The mechanism of delayed release in earthquake-induced avalanches
Source: Proc Math Phys Eng Sci. 2019 Jul 24;475(2227):20190092. doi: 10.1098/rspa.2019.0092 (PMC6694300; doi:10.1098/rspa.2019.0092)
Supplement: Data in Fig6C-F [file rspa20190092supp10.xlsx]

## Sheet: LB
alpha	phi	cmax	rho	E	nu	E'	tr	delta p	h	tau g
30.5	29.5	1500	190	2200000	0.2	2.29167e+06	300	0.002	1	946.001
0.532325	0.514872
c0	tau r	le	1/k	lve	lcr	tf	l0		tp
1000	908.626	1.54964	25.7559	79.8245	121.286	1800	112.67		369.794
c0/tau g			k
1.05708			0.0388261
k appr			delta dot cr
0.0411335			1.74646e-06

## Sheet: UB
alpha	phi	cmax	rho	E	nu	E'	tr	delta p	h	tau g
30.5	26.5	2000	225	3600000	0.2	3750000	300	0.002	1.5	1680.4
0.532325	0.462512
c0	tau r	le	1/k	lve	lcr	tf	l0		tp
1500	1422.33	1.96206	4.8124	18.8844	26.4872	1800	21.0697		679.828
c0/tau g			k
0.892647			0.207797
k appr			delta dot cr
0.181442			1.14064e-06

## Sheet: k-Lo
tf	3	12
L0	k	k
0.001	2.30259	0.575646
0.002	2.07154	0.517884
0.003	1.93638	0.484095
0.004	1.84049	0.460122
0.005	1.76611	0.441526
0.006	1.70533	0.426333
0.007	1.65395	0.413487
0.008	1.60944	0.402359
0.009	1.57018	0.392544
0.01	1.53506	0.383764
0.02	1.30401	0.326002
0.03	1.16885	0.292213
0.04	1.07296	0.26824
0.05	0.998577	0.249644
0.06	0.937804	0.234451
0.07	0.88642	0.221605
0.08	0.84191	0.210477
0.09	0.802649	0.200662
0.1	0.767528	0.191882
0.2	0.536479	0.13412
0.3	0.401324	0.100331
0.4	0.30543	0.0763576
0.5	0.231049	0.0577623
0.6	0.170275	0.0425688
0.7	0.118892	0.0297229
0.8	0.0743812	0.0185953
0.9	0.0351202	0.00878004
1	3.70074e-17	9.25186e-18
0.08	0.84191	0.210477

## Sheet: r-t_bar
k	0.2	0.5	1
t_bar	r	r	r
0	1	1	1
1	1.2214	1.64872	2.71828
2	1.49182	2.71828	7.38906
3	1.82212	4.48169	20.0855
4	2.22554	7.38906	54.5982
5	2.71828	12.1825	148.413
6	3.32012	20.0855	403.429
7	4.0552	33.1155	1096.63
8	4.95303	54.5982	2980.96
9	6.04965	90.0171	8103.08
10	7.38906	148.413	22026.5

## Sheet: phi 30 le 0.1 tr 1
alpha	30.5	31	32	33		phi	30	le	s	tr
	0.532325	0.541052	0.558505	0.575959			0.523599	0.1	1	1
k	0.0202559	0.0407211	0.0823055	0.124807
1/k	49.3683	24.5573	12.1499	8.01237
lve	9.87367	4.91146	2.42997	1.60247
lcr	110.61	56.026	28.7297	19.6272
lo	9.88374	4.96257	2.4326	1.60249
	10.8911	5.47372	2.6956	1.78274
	11.8985	5.98486	2.9586	1.96299
	12.9058	6.49601	3.22159	2.14324
	13.9132	7.00715	3.48459	2.32348
	14.9206	7.5183	3.74759	2.50373
	15.9279	8.02944	4.01059	2.68398
	16.9353	8.54059	4.27358	2.86423
	17.9427	9.05174	4.53658	3.04447
	18.95	9.56288	4.79958	3.22472
	19.9574	10.074	5.06257	3.40497
	20.9648	10.5852	5.32557	3.58522
	21.9721	11.0963	5.58857	3.76546
	22.9795	11.6075	5.85157	3.94571
	23.9869	12.1186	6.11456	4.12596
	24.9942	12.6298	6.37756	4.30621
	26.0016	13.1409	6.64056	4.48645
	27.009	13.652	6.90356	4.6667
	28.0163	14.1632	7.16655	4.84695
	29.0237	14.6743	7.42955	5.0272
	30.0311	15.1855	7.69255	5.20744
	31.0384	15.6966	7.95554	5.38769
	32.0458	16.2078	8.21854	5.56794
	33.0532	16.7189	8.48154	5.74819
	34.0605	17.2301	8.74454	5.92843
	35.0679	17.7412	9.00753	6.10868
	36.0753	18.2524	9.27053	6.28893
	37.0826	18.7635	9.53353	6.46918
	38.09	19.2746	9.79652	6.64942
	39.0974	19.7858	10.0595	6.82967
	40.1047	20.2969	10.3225	7.00992
	41.1121	20.8081	10.5855	7.19017
	42.1195	21.3192	10.8485	7.37041
	43.1268	21.8304	11.1115	7.55066
	44.1342	22.3415	11.3745	7.73091
	45.1416	22.8527	11.6375	7.91116
	46.1489	23.3638	11.9005	8.0914
	47.1563	23.875	12.1635	8.27165
	48.1637	24.3861	12.4265	8.4519
	49.171	24.8973	12.6895	8.63215
	50.1784	25.4084	12.9525	8.81239
	51.1858	25.9195	13.2155	8.99264
	52.1931	26.4307	13.4785	9.17289
	53.2005	26.9418	13.7415	9.35314
	54.2079	27.453	14.0045	9.53338
	55.2152	27.9641	14.2675	9.71363
	56.2226	28.4753	14.5305	9.89388
	57.23	28.9864	14.7935	10.0741
	58.2373	29.4976	15.0565	10.2544
	59.2447	30.0087	15.3195	10.4346
	60.2521	30.5199	15.5825	10.6149
	61.2594	31.031	15.8455	10.7951
	62.2668	31.5421	16.1085	10.9754
	63.2742	32.0533	16.3715	11.1556
	64.2816	32.5644	16.6345	11.3359
	65.2889	33.0756	16.8974	11.5161
	66.2963	33.5867	17.1604	11.6964
	67.3037	34.0979	17.4234	11.8766
	68.311	34.609	17.6864	12.0568
	69.3184	35.1202	17.9494	12.2371
	70.3258	35.6313	18.2124	12.4173
	71.3331	36.1425	18.4754	12.5976
	72.3405	36.6536	18.7384	12.7778
	73.3479	37.1647	19.0014	12.9581
	74.3552	37.6759	19.2644	13.1383
	75.3626	38.187	19.5274	13.3186
	76.37	38.6982	19.7904	13.4988
	77.3773	39.2093	20.0534	13.6791
	78.3847	39.7205	20.3164	13.8593
	79.3921	40.2316	20.5794	14.0396
	80.3994	40.7428	20.8424	14.2198
	81.4068	41.2539	21.1054	14.4001
	82.4142	41.7651	21.3684	14.5803
	83.4215	42.2762	21.6314	14.7606
	84.4289	42.7873	21.8944	14.9408
	85.4363	43.2985	22.1574	15.1211
	86.4436	43.8096	22.4204	15.3013
	87.451	44.3208	22.6834	15.4815
	88.4584	44.8319	22.9464	15.6618
	89.4657	45.3431	23.2094	15.842
	90.4731	45.8542	23.4724	16.0223
	91.4805	46.3654	23.7354	16.2025
	92.4878	46.8765	23.9984	16.3828
	93.4952	47.3877	24.2614	16.563
	94.5026	47.8988	24.5244	16.7433
	95.5099	48.4099	24.7874	16.9235
	96.5173	48.9211	25.0504	17.1038
	97.5247	49.4322	25.3134	17.284
	98.532	49.9434	25.5764	17.4643
	99.5394	50.4545	25.8394	17.6445
	100.547	50.9657	26.1024	17.8248
	101.554	51.4768	26.3654	18.005
	102.561	51.988	26.6283	18.1853
	103.569	52.4991	26.8913	18.3655
	104.576	53.0103	27.1543	18.5458
	105.584	53.5214	27.4173	18.726
	106.591	54.0326	27.6803	18.9063
	107.598	54.5437	27.9433	19.0865
	108.606	55.0548	28.2063	19.2667
	109.613	55.566	28.4693	19.447
tf	461.588	174.211	118.734	122.09
	229.229	113.026	58.1486	39.189
	194.655	96.5889	49.1921	33.0389
	174.397	86.7172	43.9673	29.4727
	160.024	79.6475	40.2737	26.9608
	148.88	74.1399	37.4187	25.0245
	139.779	69.6297	35.0934	23.4509
	132.088	65.8117	33.133	22.1267
	125.429	62.5022	31.4392	20.9843
	119.558	59.582	29.9485	19.9803
	114.308	56.9694	28.6178	19.0852
	109.561	54.606	27.4164	18.2778
	105.229	52.4486	26.3214	17.5427
	101.246	50.4642	25.3157	16.868
	97.5589	48.6273	24.3858	16.2448
	94.1274	46.9174	23.5213	15.6658
	90.9183	45.3182	22.7136	15.1252
	87.9046	43.8163	21.9557	14.6182
	85.0639	42.4006	21.2419	14.141
	82.3774	41.0616	20.5674	13.6902
	79.8293	39.7917	19.928	13.2632
	77.406	38.5839	19.3204	12.8575
	75.0959	37.4325	18.7414	12.4711
	72.8889	36.3325	18.1887	12.1024
	70.7761	35.2795	17.6598	11.7497
	68.75	34.2697	17.1528	11.4117
	66.8036	33.2997	16.6661	11.0873
	64.9309	32.3664	16.1979	10.7755
	63.1266	31.4671	15.7471	10.4752
	61.3859	30.5996	15.3123	10.1857
	59.7043	29.7616	14.8925	9.9062
	58.0781	28.9512	14.4866	9.63608
	56.5037	28.1666	14.0938	9.37471
	54.9779	27.4063	13.7132	9.12154
	53.4978	26.6688	13.3441	8.87609
	52.0607	25.9527	12.9859	8.63789
	50.6643	25.2569	12.6379	8.40653
	49.3062	24.5802	12.2996	8.18164
	47.9844	23.9216	11.9704	7.96285
	46.6971	23.2802	11.6499	7.74985
	45.4425	22.6551	11.3375	7.54235
	44.219	22.0455	11.033	7.34005
	43.025	21.4506	10.7359	7.14272
	41.8592	20.8698	10.4459	6.95012
	40.7203	20.3024	10.1626	6.76202
	39.607	19.7478	9.88577	6.57821
	38.5183	19.2054	9.61508	6.39852
	37.4531	18.6748	9.35027	6.22275
	36.4103	18.1553	9.0911	6.05074
	35.3891	17.6466	8.83733	5.88234
	34.3886	17.1482	8.58875	5.71739
	33.408	16.6597	8.34513	5.55576
	32.4464	16.1807	8.1063	5.39732
	31.5032	15.7109	7.87206	5.24194
	30.5777	15.2499	7.64225	5.08951
	29.6692	14.7974	7.41669	4.93992
	28.7771	14.353	7.19523	4.79306
	27.9009	13.9166	6.97774	4.64883
	27.0399	13.4878	6.76406	4.50716
	26.1936	13.0663	6.55407	4.36793
	25.3617	12.6519	6.34764	4.23109
	24.5435	12.2444	6.14466	4.09653
	23.7386	11.8435	5.945	3.96419
	22.9467	11.4491	5.74857	3.834
	22.1672	11.0609	5.55526	3.70588
	21.3999	10.6788	5.36497	3.57978
	20.6443	10.3025	5.17762	3.45562
	19.9001	9.93185	4.9931	3.33336
	19.1669	9.56673	4.81135	3.21293
	18.4445	9.20695	4.63226	3.09429
	17.7324	8.85237	4.45578	2.97737
	17.0305	8.50283	4.28182	2.86213
	16.3385	8.15819	4.11031	2.74852
	15.656	7.81832	3.94119	2.63649
	14.9828	7.48309	3.77439	2.52601
	14.3186	7.15237	3.60984	2.41703
	13.6633	6.82604	3.44749	2.30951
	13.0165	6.50399	3.28728	2.20341
	12.3782	6.1861	3.12915	2.09869
	11.7479	5.87228	2.97305	1.99533
	11.1256	5.56241	2.81893	1.89328
	10.5111	5.25641	2.66674	1.79251
	9.90407	4.95417	2.51643	1.69299
	9.30444	4.6556	2.36795	1.59469
	8.71201	4.36061	2.22127	1.49758
	8.1266	4.06913	2.07633	1.40163
	7.54805	3.78106	1.9331	1.30682
	6.97621	3.49633	1.79154	1.21311
	6.4109	3.21487	1.65161	1.12048
	5.852	2.93659	1.51327	1.02892
	5.29935	2.66143	1.37648	0.938382
	4.75282	2.38932	1.24122	0.848858
	4.21227	2.12019	1.10745	0.760322
	3.67758	1.85397	0.975127	0.672753
	3.14861	1.59061	0.844233	0.58613
	2.62525	1.33004	0.714733	0.500432
	2.10738	1.07221	0.586598	0.415641
	1.59488	0.817053	0.459799	0.331736
	1.08765	0.564521	0.334309	0.2487
	0.585578	0.314559	0.210101	0.166515

## Sheet: phi 30 le 0.1 tr 10
alpha	30.5	31	32	33		phi	30	le	s	tr
	0.532325	0.541052	0.558505	0.575959			0.523599	0.1	1	10
k	0.0202559	0.0407211	0.0823055	0.124807
1/k	49.3683	24.5573	12.1499	8.01237
lve	9.87367	4.91146	2.42997	1.60247
lcr	110.61	56.026	28.7297	19.6272
lo	9.88374	4.96257	2.4326	1.60249
	10.8911	5.47372	2.6956	1.78274
	11.8985	5.98486	2.9586	1.96299
	12.9058	6.49601	3.22159	2.14324
	13.9132	7.00715	3.48459	2.32348
	14.9206	7.5183	3.74759	2.50373
	15.9279	8.02944	4.01059	2.68398
	16.9353	8.54059	4.27358	2.86423
	17.9427	9.05174	4.53658	3.04447
	18.95	9.56288	4.79958	3.22472
	19.9574	10.074	5.06257	3.40497
	20.9648	10.5852	5.32557	3.58522
	21.9721	11.0963	5.58857	3.76546
	22.9795	11.6075	5.85157	3.94571
	23.9869	12.1186	6.11456	4.12596
	24.9942	12.6298	6.37756	4.30621
	26.0016	13.1409	6.64056	4.48645
	27.009	13.652	6.90356	4.6667
	28.0163	14.1632	7.16655	4.84695
	29.0237	14.6743	7.42955	5.0272
	30.0311	15.1855	7.69255	5.20744
	31.0384	15.6966	7.95554	5.38769
	32.0458	16.2078	8.21854	5.56794
	33.0532	16.7189	8.48154	5.74819
	34.0605	17.2301	8.74454	5.92843
	35.0679	17.7412	9.00753	6.10868
	36.0753	18.2524	9.27053	6.28893
	37.0826	18.7635	9.53353	6.46918
	38.09	19.2746	9.79652	6.64942
	39.0974	19.7858	10.0595	6.82967
	40.1047	20.2969	10.3225	7.00992
	41.1121	20.8081	10.5855	7.19017
	42.1195	21.3192	10.8485	7.37041
	43.1268	21.8304	11.1115	7.55066
	44.1342	22.3415	11.3745	7.73091
	45.1416	22.8527	11.6375	7.91116
	46.1489	23.3638	11.9005	8.0914
	47.1563	23.875	12.1635	8.27165
	48.1637	24.3861	12.4265	8.4519
	49.171	24.8973	12.6895	8.63215
	50.1784	25.4084	12.9525	8.81239
	51.1858	25.9195	13.2155	8.99264
	52.1931	26.4307	13.4785	9.17289
	53.2005	26.9418	13.7415	9.35314
	54.2079	27.453	14.0045	9.53338
	55.2152	27.9641	14.2675	9.71363
	56.2226	28.4753	14.5305	9.89388
	57.23	28.9864	14.7935	10.0741
	58.2373	29.4976	15.0565	10.2544
	59.2447	30.0087	15.3195	10.4346
	60.2521	30.5199	15.5825	10.6149
	61.2594	31.031	15.8455	10.7951
	62.2668	31.5421	16.1085	10.9754
	63.2742	32.0533	16.3715	11.1556
	64.2816	32.5644	16.6345	11.3359
	65.2889	33.0756	16.8974	11.5161
	66.2963	33.5867	17.1604	11.6964
	67.3037	34.0979	17.4234	11.8766
	68.311	34.609	17.6864	12.0568
	69.3184	35.1202	17.9494	12.2371
	70.3258	35.6313	18.2124	12.4173
	71.3331	36.1425	18.4754	12.5976
	72.3405	36.6536	18.7384	12.7778
	73.3479	37.1647	19.0014	12.9581
	74.3552	37.6759	19.2644	13.1383
	75.3626	38.187	19.5274	13.3186
	76.37	38.6982	19.7904	13.4988
	77.3773	39.2093	20.0534	13.6791
	78.3847	39.7205	20.3164	13.8593
	79.3921	40.2316	20.5794	14.0396
	80.3994	40.7428	20.8424	14.2198
	81.4068	41.2539	21.1054	14.4001
	82.4142	41.7651	21.3684	14.5803
	83.4215	42.2762	21.6314	14.7606
	84.4289	42.7873	21.8944	14.9408
	85.4363	43.2985	22.1574	15.1211
	86.4436	43.8096	22.4204	15.3013
	87.451	44.3208	22.6834	15.4815
	88.4584	44.8319	22.9464	15.6618
	89.4657	45.3431	23.2094	15.842
	90.4731	45.8542	23.4724	16.0223
	91.4805	46.3654	23.7354	16.2025
	92.4878	46.8765	23.9984	16.3828
	93.4952	47.3877	24.2614	16.563
	94.5026	47.8988	24.5244	16.7433
	95.5099	48.4099	24.7874	16.9235
	96.5173	48.9211	25.0504	17.1038
	97.5247	49.4322	25.3134	17.284
	98.532	49.9434	25.5764	17.4643
	99.5394	50.4545	25.8394	17.6445
	100.547	50.9657	26.1024	17.8248
	101.554	51.4768	26.3654	18.005
	102.561	51.988	26.6283	18.1853
	103.569	52.4991	26.8913	18.3655
	104.576	53.0103	27.1543	18.5458
	105.584	53.5214	27.4173	18.726
	106.591	54.0326	27.6803	18.9063
	107.598	54.5437	27.9433	19.0865
	108.606	55.0548	28.2063	19.2667
	109.613	55.566	28.4693	19.447
tf	4615.88	1742.11	1187.34	1220.9
	2292.29	1130.26	581.486	391.89
	1946.55	965.889	491.921	330.389
	1743.97	867.172	439.673	294.727
	1600.24	796.475	402.737	269.608
	1488.8	741.399	374.187	250.245
	1397.79	696.297	350.934	234.509
	1320.88	658.117	331.33	221.267
	1254.29	625.022	314.392	209.843
	1195.58	595.82	299.485	199.803
	1143.08	569.694	286.178	190.852
	1095.61	546.06	274.164	182.778
	1052.29	524.486	263.214	175.427
	1012.46	504.642	253.157	168.68
	975.589	486.273	243.858	162.448
	941.274	469.174	235.213	156.658
	909.183	453.182	227.136	151.252
	879.046	438.163	219.557	146.182
	850.639	424.006	212.419	141.41
	823.774	410.616	205.674	136.902
	798.293	397.917	199.28	132.632
	774.06	385.839	193.204	128.575
	750.959	374.325	187.414	124.711
	728.889	363.325	181.887	121.024
	707.761	352.795	176.598	117.497
	687.5	342.697	171.528	114.117
	668.036	332.997	166.661	110.873
	649.309	323.664	161.979	107.755
	631.266	314.671	157.471	104.752
	613.859	305.996	153.123	101.857
	597.043	297.616	148.925	99.062
	580.781	289.512	144.866	96.3608
	565.037	281.666	140.938	93.7471
	549.779	274.063	137.132	91.2154
	534.978	266.688	133.441	88.7609
	520.607	259.527	129.859	86.3789
	506.643	252.569	126.379	84.0653
	493.062	245.802	122.996	81.8164
	479.844	239.216	119.704	79.6285
	466.971	232.802	116.499	77.4985
	454.425	226.551	113.375	75.4235
	442.19	220.455	110.33	73.4005
	430.25	214.506	107.359	71.4272
	418.592	208.698	104.459	69.5012
	407.203	203.024	101.626	67.6202
	396.07	197.478	98.8577	65.7821
	385.183	192.054	96.1508	63.9852
	374.531	186.748	93.5027	62.2275
	364.103	181.553	90.911	60.5074
	353.891	176.466	88.3733	58.8234
	343.886	171.482	85.8875	57.1739
	334.08	166.597	83.4513	55.5576
	324.464	161.807	81.063	53.9732
	315.032	157.109	78.7206	52.4194
	305.777	152.499	76.4225	50.8951
	296.692	147.974	74.1669	49.3992
	287.771	143.53	71.9523	47.9306
	279.009	139.166	69.7774	46.4883
	270.399	134.878	67.6406	45.0716
	261.936	130.663	65.5407	43.6793
	253.617	126.519	63.4764	42.3109
	245.435	122.444	61.4466	40.9653
	237.386	118.435	59.45	39.6419
	229.467	114.491	57.4857	38.34
	221.672	110.609	55.5526	37.0588
	213.999	106.788	53.6497	35.7978
	206.443	103.025	51.7762	34.5562
	199.001	99.3185	49.931	33.3336
	191.669	95.6673	48.1135	32.1293
	184.445	92.0695	46.3226	30.9429
	177.324	88.5237	44.5578	29.7737
	170.305	85.0283	42.8182	28.6213
	163.385	81.5819	41.1031	27.4852
	156.56	78.1832	39.4119	26.3649
	149.828	74.8309	37.7439	25.2601
	143.186	71.5237	36.0984	24.1703
	136.633	68.2604	34.4749	23.0951
	130.165	65.0399	32.8728	22.0341
	123.782	61.861	31.2915	20.9869
	117.479	58.7228	29.7305	19.9533
	111.256	55.6241	28.1893	18.9328
	105.111	52.5641	26.6674	17.9251
	99.0407	49.5417	25.1643	16.9299
	93.0444	46.556	23.6795	15.9469
	87.1201	43.6061	22.2127	14.9758
	81.266	40.6913	20.7633	14.0163
	75.4805	37.8106	19.331	13.0682
	69.7621	34.9633	17.9154	12.1311
	64.109	32.1487	16.5161	11.2048
	58.52	29.3659	15.1327	10.2892
	52.9935	26.6143	13.7648	9.38382
	47.5282	23.8932	12.4122	8.48858
	42.1227	21.2019	11.0745	7.60322
	36.7758	18.5397	9.75127	6.72753
	31.4861	15.9061	8.44233	5.8613
	26.2525	13.3004	7.14733	5.00432
	21.0738	10.7221	5.86598	4.15641
	15.9488	8.17053	4.59799	3.31736
	10.8765	5.64521	3.34309	2.487
	5.85578	3.14559	2.10101	1.66515

## Sheet: phi 20 le 0.1 tr 10
alpha	30.5	31	32	33		phi	20	le	s	tr
	0.532325	0.541052	0.558505	0.575959			0.349066	0.1	1	10
k	0.618388	0.650851	0.716814	0.784233
1/k	1.61711	1.53645	1.39506	1.27513
lve	0.323422	0.30729	0.279012	0.255026
lcr	5.55764	5.38019	5.06913	4.80529
lo	0.323945	0.312363	0.279491	0.255031
	0.376287	0.363092	0.327392	0.300534
	0.428629	0.413821	0.375294	0.346036
	0.480972	0.46455	0.423195	0.391539
	0.533314	0.515279	0.471096	0.437041
	0.585656	0.566008	0.518997	0.482544
	0.637998	0.616737	0.566899	0.528047
	0.69034	0.667466	0.6148	0.573549
	0.742682	0.718195	0.662701	0.619052
	0.795024	0.768924	0.710602	0.664555
	0.847367	0.819653	0.758503	0.710057
	0.899709	0.870382	0.806405	0.75556
	0.952051	0.921111	0.854306	0.801063
	1.00439	0.97184	0.902207	0.846565
	1.05674	1.02257	0.950108	0.892068
	1.10908	1.0733	0.99801	0.93757
	1.16142	1.12403	1.04591	0.983073
	1.21376	1.17476	1.09381	1.02858
	1.2661	1.22548	1.14171	1.07408
	1.31845	1.27621	1.18961	1.11958
	1.37079	1.32694	1.23752	1.16508
	1.42313	1.37767	1.28542	1.21059
	1.47547	1.4284	1.33332	1.25609
	1.52781	1.47913	1.38122	1.30159
	1.58016	1.52986	1.42912	1.34709
	1.6325	1.58059	1.47702	1.3926
	1.68484	1.63132	1.52492	1.4381
	1.73718	1.68205	1.57282	1.4836
	1.78953	1.73277	1.62073	1.5291
	1.84187	1.7835	1.66863	1.57461
	1.89421	1.83423	1.71653	1.62011
	1.94655	1.88496	1.76443	1.66561
	1.99889	1.93569	1.81233	1.71112
	2.05124	1.98642	1.86023	1.75662
	2.10358	2.03715	1.90813	1.80212
	2.15592	2.08788	1.95603	1.84762
	2.20826	2.13861	2.00394	1.89313
	2.2606	2.18934	2.05184	1.93863
	2.31295	2.24006	2.09974	1.98413
	2.36529	2.29079	2.14764	2.02963
	2.41763	2.34152	2.19554	2.07514
	2.46997	2.39225	2.24344	2.12064
	2.52232	2.44298	2.29134	2.16614
	2.57466	2.49371	2.33924	2.21164
	2.627	2.54444	2.38715	2.25715
	2.67934	2.59517	2.43505	2.30265
	2.73168	2.6459	2.48295	2.34815
	2.78403	2.69663	2.53085	2.39365
	2.83637	2.74735	2.57875	2.43916
	2.88871	2.79808	2.62665	2.48466
	2.94105	2.84881	2.67455	2.53016
	2.9934	2.89954	2.72245	2.57567
	3.04574	2.95027	2.77035	2.62117
	3.09808	3.001	2.81826	2.66667
	3.15042	3.05173	2.86616	2.71217
	3.20276	3.10246	2.91406	2.75768
	3.25511	3.15319	2.96196	2.80318
	3.30745	3.20392	3.00986	2.84868
	3.35979	3.25464	3.05776	2.89418
	3.41213	3.30537	3.10566	2.93969
	3.46447	3.3561	3.15356	2.98519
	3.51682	3.40683	3.20147	3.03069
	3.56916	3.45756	3.24937	3.07619
	3.6215	3.50829	3.29727	3.1217
	3.67384	3.55902	3.34517	3.1672
	3.72619	3.60975	3.39307	3.2127
	3.77853	3.66048	3.44097	3.2582
	3.83087	3.71121	3.48887	3.30371
	3.88321	3.76193	3.53677	3.34921
	3.93555	3.81266	3.58468	3.39471
	3.9879	3.86339	3.63258	3.44022
	4.04024	3.91412	3.68048	3.48572
	4.09258	3.96485	3.72838	3.53122
	4.14492	4.01558	3.77628	3.57672
	4.19726	4.06631	3.82418	3.62223
	4.24961	4.11704	3.87208	3.66773
	4.30195	4.16777	3.91998	3.71323
	4.35429	4.2185	3.96789	3.75873
	4.40663	4.26922	4.01579	3.80424
	4.45898	4.31995	4.06369	3.84974
	4.51132	4.37068	4.11159	3.89524
	4.56366	4.42141	4.15949	3.94074
	4.616	4.47214	4.20739	3.98625
	4.66834	4.52287	4.25529	4.03175
	4.72069	4.5736	4.30319	4.07725
	4.77303	4.62433	4.3511	4.12275
	4.82537	4.67506	4.399	4.16826
	4.87771	4.72579	4.4469	4.21376
	4.93006	4.77651	4.4948	4.25926
	4.9824	4.82724	4.5427	4.30477
	5.03474	4.87797	4.5906	4.35027
	5.08708	4.9287	4.6385	4.39577
	5.13942	4.97943	4.6864	4.44127
	5.19177	5.03016	4.73431	4.48678
	5.24411	5.08089	4.78221	4.53228
	5.29645	5.13162	4.83011	4.57778
	5.34879	5.18235	4.87801	4.62328
	5.40113	5.23308	4.92591	4.66879
	5.45348	5.2838	4.97381	4.71429
	5.50582	5.33453	5.02171	4.75979
tf	213.221	147.337	192.18	285.506
	93.9357	88.0202	83.2268	77.5976
	77.2275	72.9266	68.1099	63.2386
	67.8117	64.2044	59.6397	55.2495
	61.3375	58.1493	53.8418	49.804
	56.4469	53.5524	49.4776	45.7177
	52.54	49.8692	46.0017	42.4709
	49.3005	46.8092	43.1266	39.7904
	46.5413	44.1995	40.683	37.5159
	44.1435	41.9293	38.5632	35.5454
	42.0266	39.9237	36.6947	33.8107
	40.134	38.1295	35.0266	32.2634
	38.4242	36.5081	33.5214	30.8686
	36.8663	35.03	32.1515	29.6
	35.4363	33.673	30.8952	28.4375
	34.1154	32.4192	29.7357	27.3653
	32.8885	31.2545	28.6598	26.3709
	31.7437	30.1675	27.6565	25.4441
	30.6709	29.1487	26.7169	24.5766
	29.6617	28.1903	25.8337	23.7614
	28.7093	27.2857	25.0006	22.9928
	27.8078	26.4294	24.2123	22.2659
	26.9521	25.6165	23.4645	21.5765
	26.1378	24.843	22.7533	20.921
	25.3613	24.1053	22.0754	20.2963
	24.6193	23.4003	21.4277	19.6998
	23.9089	22.7252	20.8079	19.129
	23.2275	22.0778	20.2136	18.5819
	22.5729	21.4558	19.6429	18.0565
	21.9431	20.8574	19.094	17.5514
	21.3364	20.2809	18.5654	17.065
	20.7511	19.7247	18.0555	16.596
	20.1858	19.1876	17.5632	16.1432
	19.6392	18.6681	17.0873	15.7055
	19.1101	18.1654	16.6268	15.2821
	18.5975	17.6782	16.1807	14.8719
	18.1003	17.2057	15.7481	14.4743
	17.6177	16.7471	15.3283	14.0884
	17.1489	16.3015	14.9205	13.7137
	16.693	15.8683	14.5241	13.3495
	16.2495	15.4468	14.1385	12.9952
	15.8176	15.0364	13.763	12.6503
	15.3968	14.6365	13.3973	12.3144
	14.9865	14.2465	13.0407	11.9869
	14.5863	13.8662	12.693	11.6675
	14.1955	13.4948	12.3535	11.3558
	13.8139	13.1322	12.022	11.0514
	13.441	12.7777	11.6981	10.7541
	13.0764	12.4312	11.3815	10.4634
	12.7197	12.0923	11.0718	10.1791
	12.3707	11.7606	10.7688	9.90095
	12.0289	11.4358	10.4721	9.62866
	11.6942	11.1176	10.1815	9.36199
	11.3662	10.8059	9.89683	9.10073
	11.0446	10.5003	9.61776	8.84466
	10.7293	10.2006	9.34412	8.59357
	10.4199	9.90656	9.07568	8.34728
	10.1163	9.61802	8.81227	8.10562
	9.8182	9.33474	8.55369	7.8684
	9.52549	9.05656	8.29978	7.63548
	9.23794	8.78328	8.05037	7.4067
	8.95537	8.51473	7.8053	7.18191
	8.67762	8.25077	7.56443	6.96099
	8.40453	7.99123	7.32761	6.7438
	8.13594	7.73597	7.09472	6.53021
	7.87171	7.48485	6.86562	6.32012
	7.6117	7.23775	6.6402	6.1134
	7.35577	6.99453	6.41834	5.90996
	7.10381	6.75507	6.19992	5.70969
	6.85569	6.51927	5.98485	5.51249
	6.6113	6.287	5.77303	5.31828
	6.37052	6.05818	5.56435	5.12696
	6.13326	5.83269	5.35872	4.93845
	5.89941	5.61045	5.15607	4.75267
	5.66887	5.39136	4.9563	4.56954
	5.44156	5.17533	4.75934	4.38899
	5.21738	4.96228	4.5651	4.21094
	4.99625	4.75213	4.37351	4.03533
	4.77809	4.5448	4.1845	3.8621
	4.56282	4.34021	3.99801	3.69117
	4.35036	4.13831	3.81397	3.52249
	4.14064	3.939	3.63231	3.356
	3.9336	3.74224	3.45297	3.19164
	3.72917	3.54796	3.2759	3.02937
	3.52727	3.35609	3.10104	2.86912
	3.32786	3.16657	2.92833	2.71086
	3.13086	2.97936	2.75772	2.55452
	2.93622	2.79439	2.58917	2.40007
	2.74389	2.61161	2.42262	2.24746
	2.55382	2.43097	2.25802	2.09665
	2.36594	2.25242	2.09534	1.94759
	2.18021	2.07592	1.93452	1.80024
	1.99658	1.90141	1.77553	1.65458
	1.81501	1.72885	1.61833	1.51055
	1.63544	1.55821	1.46287	1.36812
	1.45784	1.38943	1.30911	1.22726
	1.28217	1.22248	1.15703	1.08793
	1.10837	1.05731	1.00658	0.950104
	0.936419	0.893901	0.857728	0.813745
	0.766269	0.732203	0.710443	0.678823

## Sheet: phi 20 le 3.0 tr 10
alpha	30.5	31	32	33		phi	20	le	s	tr
	0.532325	0.541052	0.558505	0.575959			0.349066	3	1	10
k	0.618388	0.650851	0.716814	0.784233
1/k	1.61711	1.53645	1.39506	1.27513
lve	9.70265	9.2187	8.37037	7.65079
lcr	14.9369	14.2916	13.1605	12.2011
lo	9.70317	9.22377	8.37085	7.65079
	9.75551	9.28972	8.43312	7.70995
	9.80786	9.35567	8.49539	7.7691
	9.8602	9.42162	8.55766	7.82826
	9.91254	9.48756	8.61993	7.88741
	9.96488	9.55351	8.6822	7.94656
	10.0172	9.61946	8.74448	8.00572
	10.0696	9.68541	8.80675	8.06487
	10.1219	9.75135	8.86902	8.12402
	10.1743	9.8173	8.93129	8.18318
	10.2266	9.88325	8.99356	8.24233
	10.2789	9.9492	9.05583	8.30148
	10.3313	10.0151	9.11811	8.36064
	10.3836	10.0811	9.18038	8.41979
	10.436	10.147	9.24265	8.47894
	10.4883	10.213	9.30492	8.5381
	10.5406	10.2789	9.36719	8.59725
	10.593	10.3449	9.42946	8.6564
	10.6453	10.4108	9.49173	8.71556
	10.6977	10.4768	9.55401	8.77471
	10.75	10.5427	9.61628	8.83386
	10.8024	10.6087	9.67855	8.89302
	10.8547	10.6746	9.74082	8.95217
	10.907	10.7406	9.80309	9.01132
	10.9594	10.8065	9.86536	9.07048
	11.0117	10.8725	9.92764	9.12963
	11.0641	10.9384	9.98991	9.18878
	11.1164	11.0044	10.0522	9.24794
	11.1688	11.0703	10.1145	9.30709
	11.2211	11.1363	10.1767	9.36624
	11.2734	11.2022	10.239	9.4254
	11.3258	11.2682	10.3013	9.48455
	11.3781	11.3341	10.3635	9.5437
	11.4305	11.4	10.4258	9.60286
	11.4828	11.466	10.4881	9.66201
	11.5351	11.5319	10.5504	9.72116
	11.5875	11.5979	10.6126	9.78032
	11.6398	11.6638	10.6749	9.83947
	11.6922	11.7298	10.7372	9.89863
	11.7445	11.7957	10.7994	9.95778
	11.7969	11.8617	10.8617	10.0169
	11.8492	11.9276	10.924	10.0761
	11.9015	11.9936	10.9863	10.1352
	11.9539	12.0595	11.0485	10.1944
	12.0062	12.1255	11.1108	10.2535
	12.0586	12.1914	11.1731	10.3127
	12.1109	12.2574	11.2353	10.3719
	12.1633	12.3233	11.2976	10.431
	12.2156	12.3893	11.3599	10.4902
	12.2679	12.4552	11.4222	10.5493
	12.3203	12.5212	11.4844	10.6085
	12.3726	12.5871	11.5467	10.6676
	12.425	12.6531	11.609	10.7268
	12.4773	12.719	11.6712	10.7859
	12.5296	12.7849	11.7335	10.8451
	12.582	12.8509	11.7958	10.9042
	12.6343	12.9168	11.8581	10.9634
	12.6867	12.9828	11.9203	11.0225
	12.739	13.0487	11.9826	11.0817
	12.7914	13.1147	12.0449	11.1408
	12.8437	13.1806	12.1071	11.2
	12.896	13.2466	12.1694	11.2592
	12.9484	13.3125	12.2317	11.3183
	13.0007	13.3785	12.294	11.3775
	13.0531	13.4444	12.3562	11.4366
	13.1054	13.5104	12.4185	11.4958
	13.1578	13.5763	12.4808	11.5549
	13.2101	13.6423	12.543	11.6141
	13.2624	13.7082	12.6053	11.6732
	13.3148	13.7742	12.6676	11.7324
	13.3671	13.8401	12.7299	11.7915
	13.4195	13.9061	12.7921	11.8507
	13.4718	13.972	12.8544	11.9098
	13.5241	14.038	12.9167	11.969
	13.5765	14.1039	12.9789	12.0281
	13.6288	14.1699	13.0412	12.0873
	13.6812	14.2358	13.1035	12.1465
	13.7335	14.3017	13.1658	12.2056
	13.7859	14.3677	13.228	12.2648
	13.8382	14.4336	13.2903	12.3239
	13.8905	14.4996	13.3526	12.3831
	13.9429	14.5655	13.4148	12.4422
	13.9952	14.6315	13.4771	12.5014
	14.0476	14.6974	13.5394	12.5605
	14.0999	14.7634	13.6017	12.6197
	14.1523	14.8293	13.6639	12.6788
	14.2046	14.8953	13.7262	12.738
	14.2569	14.9612	13.7885	12.7971
	14.3093	15.0272	13.8507	12.8563
	14.3616	15.0931	13.913	12.9154
	14.414	15.1591	13.9753	12.9746
	14.4663	15.225	14.0376	13.0338
	14.5187	15.291	14.0998	13.0929
	14.571	15.3569	14.1621	13.1521
	14.6233	15.4229	14.2244	13.2112
	14.6757	15.4888	14.2866	13.2704
	14.728	15.5548	14.3489	13.3295
	14.7804	15.6207	14.4112	13.3887
	14.8327	15.6866	14.4735	13.4478
	14.885	15.7526	14.5357	13.507
tf	247.217	181.19	226.175	319.517
	126.488	114.323	109.485	104.076
	108.531	97.7352	93.0493	88.3834
	98.0162	87.8361	83.4418	79.2346
	90.5619	80.768	76.6395	72.7649
	84.7878	75.2732	71.3762	67.7629
	80.0773	70.7817	67.0871	63.6891
	76.1014	66.9859	63.4704	60.2556
	72.6632	63.7013	60.346	57.2907
	69.6359	60.8081	57.5976	54.6836
	66.9327	58.2241	55.1457	52.3585
	64.4918	55.8907	52.9336	50.2616
	62.2674	53.7645	50.9195	48.353
	60.2248	51.8123	49.0717	46.6024
	58.337	50.0084	47.3654	44.9864
	56.5827	48.3325	45.781	43.4863
	54.9445	46.768	44.3027	42.087
	53.4084	45.3013	42.9177	40.7763
	51.9626	43.9214	41.6151	39.5439
	50.5975	42.6189	40.3861	38.3815
	49.3045	41.3857	39.223	37.2817
	48.0769	40.2152	38.1195	36.2384
	46.9083	39.1014	37.0698	35.2463
	45.7935	38.0393	36.0693	34.3008
	44.7281	37.0246	35.1136	33.398
	43.7078	36.0532	34.1991	32.5342
	42.7292	35.1219	33.3226	31.7065
	41.789	34.2275	32.4811	30.912
	40.8846	33.3674	31.672	30.1484
	40.0133	32.5391	30.8932	29.4133
	39.1729	31.7405	30.1424	28.705
	38.3613	30.9695	29.4179	28.0216
	37.5768	30.2246	28.718	27.3614
	36.8176	29.5039	28.0411	26.7231
	36.0823	28.8061	27.3858	26.1053
	35.3693	28.1299	26.7509	25.5069
	34.6775	27.4739	26.1352	24.9266
	34.0057	26.8371	25.5376	24.3635
	33.3529	26.2184	24.9571	23.8167
	32.7179	25.617	24.393	23.2853
	32.0999	25.0318	23.8442	22.7686
	31.4981	24.4621	23.3101	22.2657
	30.9117	23.9072	22.7899	21.7759
	30.3399	23.3662	22.2829	21.2988
	29.7821	22.8387	21.7886	20.8336
	29.2376	22.3239	21.3064	20.3798
	28.7058	21.8213	20.8356	19.937
	28.1862	21.3304	20.3759	19.5046
	27.6783	20.8506	19.9267	19.0821
	27.1815	20.3815	19.4876	18.6692
	26.6955	19.9227	19.0582	18.2655
	26.2197	19.4737	18.6381	17.8706
	25.7538	19.0341	18.2268	17.4841
	25.2975	18.6037	17.8242	17.1057
	24.8502	18.182	17.4298	16.7351
	24.4118	17.7687	17.0433	16.3721
	23.9818	17.3634	16.6644	16.0162
	23.56	16.966	16.293	15.6674
	23.1461	16.5762	15.9286	15.3252
	22.7398	16.1936	15.571	14.9895
	22.3409	15.818	15.2201	14.6601
	21.949	15.4491	14.8756	14.3367
	21.564	15.0869	14.5372	14.0191
	21.1857	14.731	14.2048	13.7072
	20.8138	14.3812	13.8782	13.4008
	20.4481	14.0373	13.5572	13.0997
	20.0885	13.6992	13.2416	12.8036
	19.7347	13.3667	12.9313	12.5126
	19.3865	13.0395	12.626	12.2263
	19.0439	12.7177	12.3257	11.9447
	18.7066	12.4009	12.0301	11.6676
	18.3745	12.089	11.7392	11.395
	18.0475	11.782	11.4528	11.1265
	17.7253	11.4795	11.1708	10.8623
	17.4079	11.1817	10.8931	10.602
	17.0952	10.8882	10.6195	10.3457
	16.7869	10.599	10.3499	10.0932
	16.483	10.314	10.0843	9.84434
	16.1834	10.0331	9.82248	9.59912
	15.888	9.75605	9.56436	9.3574
	15.5965	9.48289	9.30987	9.11911
	15.3091	9.21347	9.0589	8.88413
	15.0255	8.94772	8.81136	8.6524
	14.7456	8.68552	8.56717	8.42383
	14.4694	8.4268	8.32625	8.19834
	14.1968	8.17147	8.08851	7.97586
	13.9276	7.91945	7.85388	7.7563
	13.6619	7.67065	7.62228	7.53961
	13.3995	7.425	7.39364	7.32571
	13.1403	7.18243	7.16789	7.11454
	12.8843	6.94287	6.94496	6.90603
	12.6314	6.70624	6.7248	6.70012
	12.3815	6.47249	6.50732	6.49675
	12.1346	6.24154	6.29248	6.29586
	11.8906	6.01333	6.08022	6.09741
	11.6494	5.78781	5.87048	5.90133
	11.411	5.56491	5.66319	5.70757
	11.1753	5.34458	5.45832	5.51608
	10.9422	5.12676	5.25581	5.32681
	10.7118	4.91141	5.05561	5.13973
